# Supplementary material for: Self-Recoverable, Energy-Dissipating, and Healable Chain-Extended Supramolecular Polyurethanes and Poly(urethane–urea)s for Impact-Resistant Systems
Source: ACS Appl Mater Interfaces. 2026 Jul 1;18(27):38032–44. doi: 10.1021/acsami.6c06182 (PMC13383276; doi:10.1021/acsami.6c06182)
Supplement: Supplementary file 1 [file am6c06182_si_001.cif]

data_global 
_audit_creation_date        "2025-10-28"
_audit_creation_method 'CRYSTALS_ver_15.4.2_build_8087c68 '

_oxford_structure_analysis_title  'THIS IS THE DEFAULT SETTING FOR THE TITLE, P'
_chemical_name_systematic         .
_chemical_melting_point           'not measured'
# start Validation Reply Form
_vrf_STRVA01_I
;
PROBLEM: Flack test results are ambiguous.
RESPONSE: Low Friedel pair coverage
;
#looking for refcif 
 
 
# Check this file using the IUCr facility at: 
# http://checkcif.iucr.org/ 
 
# The content below is held in the file 'script/refcif.dat'. This is a text 
# file which you may edit to reflect local conditions. 
# Items which need looking at are represented by a '?'. 
# Items for which there are choices are prefixed with 'choose from'. 
 

_publ_contact_author_name         'Ann Chippindale' 
_publ_contact_author_address 
; 
  Department of Chemistry, 
 University of Reading, 
 Whiteknights,
 Reading RG6 6DX, UK. 

; 
 
_publ_contact_author_phone        '+44 118 3788448' 
_publ_contact_author_fax          '+44 118 3786331' 
_publ_contact_author_email        'a.m.chippindale@reading.ac.uk' 

 
# The loop structure below should contain the names and addresses of all 
# authors, in the required order of publication. Repeat as necessary. 
loop_ 
 _publ_author_name 
 _publ_author_address 
 _publ_author_footnote 
 'Tareq, Alarqam, Z.' # Author 1 
; 
  Department of Chemistry, 
 University of Reading, 
 Whiteknights,
 Reading RG6 6DX, UK.  

; 
; 
 ? # Footnote for author 1 
; 
 'Hayes, Wayne' # Author 2 
; 
 Department of Chemistry, 
 University of Reading, 
 Whiteknights,
 Reading RG6 6DX, UK. 

; 
; 
 ? # Footnote 2 
; 

'Chippindale, Ann M.'
;
Department of Chemistry, 
 University of Reading, 
 Whiteknights,
 Reading RG6 6DX, UK. 
;
;
? # Footnote 3 
; 


_publ_section_exptl_refinement 
; 
 
The H atoms were all located in a difference map, but those 
attached to carbon atoms were repositioned geometrically with
C---H bond length of 0.95\%A and 
U~iso~(H) (in the range 1.2-1.5 times U~eq~ of the parent atom), 
after which the positions were refined with riding constraints 
(Cooper et al, 2010). The coordinates and U[iso] of the H atom 
attached to N(7) was refined with a restraint on the N---H distance of
0.85(1).
 
Cooper, R. I., Thompson, A. L. & Watkin, D. J. (2010). J. Appl. Cryst. 
43, 1100-1107. 


; 
 
 
data_I 
 
_exptl_special_details 
; 
 The crystal was 
placed in the cold stream of an Oxford 
Cryosystems open-flow nitrogen cryostat (Cosier & 
Glazer, 1986) with a nominal stability of 0.1K. 
 
Cosier, J. & Glazer, A.M., 1986. J. Appl. Cryst. 105-107. 
; 
 
 
#--------------------------------------------------------------- 
# _oxford_ data items, April 2010: 
# There is some uncertainty about the correct way of forming local data 
# names, e.g. 
 
# _atom_site_special_shape_oxford 
# or 
# _oxford_atom_site_special_shape 
 
# see: 
# http://www.iucr.org/resources/cif/spec/version1.1/semantics#namespace 
 
# A reserved prefix, e.g. foo, must be used in the following way 
# " If the data file contains items defined in a DDL1 dictionary, the 
# local data names assigned under the reserved prefix must contain it as 
# their first component, e.g. _foo_atom_site_my_item. " 
 
# However, this seems to say the opposite: 
# http://www.iucr.org/__data/iucr/cif/standard/cifstd8.html 
 
# According to advice from the IUCr, CRYSTALS is correct 
#--------------------------------------------------------------- 
# End of 'script/refcif.dat' 
#end of refcif 
_cell_length_a                    14.0482(4)
_cell_length_b                    12.4346(3)
_cell_length_c                    5.13432(16)
_cell_angle_alpha                 90
_cell_angle_beta                  90
_cell_angle_gamma                 90
_cell_volume                      896.88(5)
 
_symmetry_cell_setting            'orthorhombic' 
_symmetry_space_group_name_H-M    'P n n 2 ' 
_symmetry_space_group_name_Hall   'P 2 -2n' 
loop_
 _symmetry_equiv_pos_as_xyz
 'x,y,z'
 '-x,-y,z'
 '-x+1/2,y+1/2,z+1/2'
 'x+1/2,-y+1/2,z+1/2'

loop_
_atom_type_symbol
_atom_type_scat_dispersion_real
_atom_type_scat_dispersion_imag
_atom_type_scat_Cromer_Mann_a1
_atom_type_scat_Cromer_Mann_b1
_atom_type_scat_Cromer_Mann_a2
_atom_type_scat_Cromer_Mann_b2
_atom_type_scat_Cromer_Mann_a3
_atom_type_scat_Cromer_Mann_b3
_atom_type_scat_Cromer_Mann_a4
_atom_type_scat_Cromer_Mann_b4
_atom_type_scat_Cromer_Mann_c
_atom_type_scat_source  
 C       0.0181   0.0091   2.3100  20.8439   1.0200  10.2075   1.5886   0.5687
   0.8650  51.6512   0.2156 'International Tables Vol C 4.2.6.8 and 6.1.1.4'
 H       0.0000   0.0000   0.4930  10.5109   0.3229  26.1257   0.1402   3.1424
   0.0408  57.7998   0.0030 'International Tables Vol C 4.2.6.8 and 6.1.1.4'
 N       0.0311   0.0180  12.2126   0.0057   3.1322   9.8933   2.0125  28.9975
   1.1663   0.5826 -11.5290 'International Tables Vol C 4.2.6.8 and 6.1.1.4'
 O       0.0492   0.0322   3.0485  13.2771   2.2868   5.7011   1.5463   0.3239
   0.8670  32.9089   0.2508 'International Tables Vol C 4.2.6.8 and 6.1.1.4'
 S       0.3331   0.5567   6.9053   1.4679   5.2034  22.2151   1.4379   0.2536
   1.5863  56.1720   0.8669 'International Tables Vol C 4.2.6.8 and 6.1.1.4'
 
 
_cell_formula_units_Z                    2

# Given Formula = C4.50 H5 N0.50 O1 S0.50 
# Dc =      0.73 Fooo =    206.00 Mu =     14.64 M =     98.12
# Found Formula = C9 H10 N1 O2 S1 
# Dc =      1.45 FOOO =    412.00 Mu =     29.29 M =    196.25

_chemical_formula_sum             'C18 H20 N2 O4 S2'
_chemical_formula_moiety          'C18 H20 N2 O4 S2'

_chemical_compound_source                .
_chemical_formula_weight            392.48
 
 
_cell_measurement_reflns_used         9354
_cell_measurement_theta_min             3.15
_cell_measurement_theta_max            72.59
_cell_measurement_temperature          100
 
_exptl_crystal_description        'block' 
_exptl_crystal_colour             'colourless' 
_exptl_crystal_size_min           0.020 
_exptl_crystal_size_mid           0.041 
_exptl_crystal_size_max           0.186 
 
_exptl_crystal_density_diffrn     1.453 
_exptl_crystal_density_meas       'not measured' 
_exptl_crystal_density_method     'not measured' 
# Non-dispersive F(000): 
_exptl_crystal_F_000              412 
_exptl_absorpt_coefficient_mu     2.929 
 
# Sheldrick geometric approximatio 0.89 0.94 
_exptl_absorpt_correction_type    multi-scan 
_exptl_absorpt_process_details    'DENZO/SCALEPACK (Otwinowski & Minor, 1997)' 
_exptl_absorpt_correction_T_min   0.89 
_exptl_absorpt_correction_T_max   0.94 
_diffrn_measurement_device_type   'XtaLAB Synergy, Dualflex, HyPix' 
_diffrn_measurement_device        'Area' 
_diffrn_radiation_type            'Cu K\a'
_diffrn_radiation_wavelength           1.54184
_diffrn_measurement_method        \w/2\q 
 
# If a reference occurs more than once, delete the author 
# and date from subsequent references. 
_computing_data_collection 
; 
 'XtaLAB Synergy, Dualflex,HyPix, (Rigaku, 2021) 
; 
_computing_cell_refinement 
; 
 CrysAlisPro (Rigaku Oxford Diffraction, 2021) 
; 
_computing_data_reduction 
; 
 CrysAlisPro (Rigaku Oxford Diffraction, 2021) 
; 
_computing_structure_solution     'Superflip (Palatinus & Chapuis, 2007)' 
_computing_structure_refinement   'CRYSTALS (Betteridge et al., 2003)' 
_computing_publication_material   'CRYSTALS (Betteridge et al., 2003)' 
_computing_molecular_graphics     'CAMERON (Watkin et al., 1996)' 
 
_diffrn_standards_interval_time   . 
_diffrn_standards_interval_count  . 
_diffrn_standards_number          0 
_diffrn_standards_decay_%         . 
 
_diffrn_ambient_temperature        100
_diffrn_reflns_number             9354 
_diffrn_reflns_av_unetI/netI      2.134 
_reflns_number_total              1532 
_diffrn_reflns_av_R_equivalents   0.033 
# Number of reflections without Friedels Law is 1532 
# Number of reflections with Friedels Law is 977 
# Theoretical number of reflections is about 890 
 
 
_diffrn_reflns_theta_min          4.749 
_diffrn_reflns_theta_max          72.588 
_diffrn_measured_fraction_theta_max 0.976 
 
_diffrn_reflns_theta_full         72.055 
_diffrn_measured_fraction_theta_full 0.997 
 
 
_diffrn_reflns_limit_h_min        -16 
_diffrn_reflns_limit_h_max        17 
_diffrn_reflns_limit_k_min        -14 
_diffrn_reflns_limit_k_max        15 
_diffrn_reflns_limit_l_min        -4 
_diffrn_reflns_limit_l_max        6 
_reflns_limit_h_min               0 
_reflns_limit_h_max               17 
_reflns_limit_k_min               0 
_reflns_limit_k_max               15 
_reflns_limit_l_min               -4 
_reflns_limit_l_max               6 
 
_oxford_diffrn_Wilson_B_factor    1.36 
_oxford_diffrn_Wilson_scale       0.03 
 
_atom_sites_solution_primary      other  #heavy,direct,difmap,geom,iterative
# _atom_sites_solution_secondary  difmap
_atom_sites_solution_hydrogens    difmap
 
_refine_diff_density_min          -0.14 
_refine_diff_density_max          0.15 
 
 
# The current dictionary definitions do not cover the 
# situation where the reflections used for refinement were 
# selected by a user-defined sigma threshold 
 
# Explicitly named reflections are ALWAYS excluded from R&wR 
 
# The values actually used during refinement 
# These are labelled "all" for compatibility with PLATON 
_oxford_refine_reflns_threshold_expression       I>-3.0\s(I)
_refine_ls_number_restraints      2 
_refine_ls_number_parameters      123 
_refine_ls_number_reflns          1532 
_refine_ls_R_factor_ref           0.0227 
_refine_ls_wR_factor_ref          0.0550 
_refine_ls_goodness_of_fit_ref    0.9816 
_refine_ls_shift/su_max           0.0005603 
_refine_ls_shift/su_mean          0.0001022 
 
 
# Computed with I/sigma = -10 
_reflns_number_all                1532 
_refine_ls_R_factor_all           0.0227 
_refine_ls_wR_factor_all          0.0550 
 
# Computed with I/sigma = +2 a la SHELX 
_reflns_threshold_expression                I>2.0\s(I)
_reflns_number_gt                 1483 
_refine_ls_R_factor_gt            0.0219 
_refine_ls_wR_factor_gt           0.0545 
 
# For an explanation, see Cooper & Watkin, Acta Cryst. (2016). B72, 661-683 
_oxford_Hooft_y                   0.355(10) # for 439 Friedel pairs 
_oxford_Bijvoet_difference        0.360(8) # for 439 Friedel pairs 
# (Similar to the Parsons(q).) 
_oxford_refined_Flack_x           0.356(19) # for 555 Friedel pairs 
_refine_ls_abs_structure_Flack    0.360(8) 
_refine_ls_abs_structure_details 
; 
 Parsons, Flack & Wagner (2013), 
 439 Friedel Pairs 
; 
 
# choose from: 
# rm (reference molecule of known chirality), 
# ad (anomolous dispersion - Flack), rmad (rm and ad), 
# syn (from synthesis), unk (unknown) or . (not applicable). 
_chemical_absolute_configuration  'ad' 
 
 
_refine_ls_structure_factor_coef  Fsqd 
_refine_ls_matrix_type            full
_refine_ls_hydrogen_treatment     mixed          #undef, noref, refall,
                                                 # refxyz, refU, constr or mixed
_refine_ls_weighting_scheme       calc 
_refine_ls_weighting_details 
;
 Method= Modified Sheldrick 
 w=1/[\s^2^(F^2^) + ( 0.03P)^2^ + 0.35P] 
 ,where P=(max(Fo^2^,0) + 2Fc^2^)/3 
;
# Insert your own references if required - in alphabetical order 
_publ_section_references 
; 
Betteridge, P.W., Carruthers, J.R., Cooper, R.I., 
Prout, K. & Watkin, D.J. (2003). J. Appl. Cryst. 36, 1487. 
 
Otwinowski, Z. & Minor, W. (1997). Methods in Enzymology, Vol. 276, 
edited by C. W. Carter Jr & R. M. Sweet, pp. 307--326. 
New York: Academic Press. 
 
Palatinus, L. & Chapuis, G. (2007). J. Appl. Cryst. 40, 786-790. 
 
Parsons,S., Flack, H.D. and Wagner, T. Acta Cryst. (2013). B69, 249-259 
 
Rigaku, (2021). XtaLAB Synergy-S 
 
Rigaku Oxford Diffraction (2021). CrysAlisPro. 
 
Watkin, D.J., Prout, C.K. & Pearce, L.J. (1996). CAMERON, Chemical 
Crystallography Laboratory, Oxford, UK. 
; 

# Uequiv = arithmetic mean of Ui i.e. Ueqiv = (U1+U2+U3)/3

# Replace last . with number of unfound hydrogen atoms attached to an atom.

# ..._refinement_flags_... 
# . no refinement constraints           S special position constraint on site
# G rigid group refinement of site      R riding atom
# D distance or angle restraint on site T thermal displacement constraints
# U Uiso or Uij restraint (rigid bond)  P partial occupancy constraint


loop_
_atom_site_label
_atom_site_type_symbol
_atom_site_fract_x
_atom_site_fract_y
_atom_site_fract_z
_atom_site_U_iso_or_equiv
_atom_site_occupancy
_atom_site_adp_type
_atom_site_refinement_flags_posn
_atom_site_refinement_flags_adp
_atom_site_refinement_flags_occupancy
_atom_site_disorder_assembly
_atom_site_disorder_group
_atom_site_attached_hydrogens
S1 S 0.92778(3) 0.99061(3) 0.35328(17) 0.0205 1.0000 Uani . . . . . . 
C2 C 0.90446(12) 0.88853(13) 0.5981(4) 0.0192 1.0000 Uani . . . . . . 
C3 C 0.94287(12) 0.77972(12) 0.5172(4) 0.0177 1.0000 Uani . . . . . . 
O4 O 0.91251(8) 0.70379(9) 0.7137(3) 0.0171 1.0000 Uani . . . . . . 
C5 C 0.89675(11) 0.60203(13) 0.6319(4) 0.0153 1.0000 Uani . . . . . . 
O6 O 0.89950(8) 0.57343(8) 0.4061(2) 0.0193 1.0000 Uani . . . . . . 
N7 N 0.87699(9) 0.53868(10) 0.8404(3) 0.0171 1.0000 Uani D . . . . . 
C8 C 0.85468(10) 0.42756(12) 0.8245(4) 0.0158 1.0000 Uani . . . . . . 
C9 C 0.88919(11) 0.35899(13) 1.0157(4) 0.0186 1.0000 Uani . . . . . . 
C10 C 0.86549(13) 0.25031(13) 1.0088(4) 0.0221 1.0000 Uani . . . . . . 
C11 C 0.80833(11) 0.21001(12) 0.8129(4) 0.0208 1.0000 Uani . . . . . . 
C12 C 0.77355(12) 0.27897(14) 0.6230(4) 0.0215 1.0000 Uani . . . . . . 
C13 C 0.79612(11) 0.38771(13) 0.6282(4) 0.0196 1.0000 Uani . . . . . . 
H21 H 0.9343 0.9090 0.7566 0.0239 1.0000 Uiso R . . . . . 
H22 H 0.8377 0.8830 0.6246 0.0239 1.0000 Uiso R . . . . . 
H31 H 1.0104 0.7818 0.5063 0.0222 1.0000 Uiso R . . . . . 
H32 H 0.9172 0.7604 0.3526 0.0222 1.0000 Uiso R . . . . . 
H91 H 0.9286 0.3863 1.1507 0.0215 1.0000 Uiso R . . . . . 
H101 H 0.8890 0.2032 1.1395 0.0252 1.0000 Uiso R . . . . . 
H111 H 0.7932 0.1356 0.8079 0.0250 1.0000 Uiso R . . . . . 
H121 H 0.7330 0.2517 0.4905 0.0257 1.0000 Uiso R . . . . . 
H131 H 0.7726 0.4344 0.4967 0.0234 1.0000 Uiso R . . . . . 
H71 H 0.8873(13) 0.5621(15) 0.990(2) 0.017(5) 1.0000 Uiso D . . . . . 
loop_
_atom_site_aniso_label
_atom_site_aniso_U_11
_atom_site_aniso_U_22
_atom_site_aniso_U_33
_atom_site_aniso_U_23
_atom_site_aniso_U_13
_atom_site_aniso_U_12
S1 0.02860(19) 0.01420(17) 0.0188(2) 0.0028(2) -0.0026(2) -0.00189(14) 
C2 0.0255(8) 0.0160(8) 0.0161(9) 0.0011(7) 0.0023(7) -0.0015(6) 
C3 0.0242(8) 0.0143(8) 0.0144(9) 0.0019(7) 0.0008(7) -0.0011(6) 
O4 0.0270(6) 0.0117(5) 0.0125(6) 0.0012(5) 0.0016(5) -0.0025(5) 
C5 0.0158(7) 0.0137(7) 0.0165(10) 0.0015(7) 0.0001(7) 0.0009(6) 
O6 0.0298(6) 0.0165(5) 0.0116(7) 0.0002(5) 0.0019(5) -0.0018(4) 
N7 0.0263(6) 0.0156(6) 0.0094(7) -0.0024(7) -0.0002(7) -0.0019(5) 
C8 0.0169(7) 0.0163(7) 0.0143(9) 0.0013(8) 0.0045(7) -0.0006(5) 
C9 0.0215(8) 0.0191(8) 0.0153(9) -0.0012(7) -0.0022(7) -0.0011(6) 
C10 0.0271(8) 0.0186(8) 0.0205(10) 0.0033(7) -0.0004(8) 0.0006(7) 
C11 0.0254(8) 0.0154(7) 0.0216(11) -0.0017(8) 0.0038(8) -0.0031(6) 
C12 0.0217(8) 0.0246(9) 0.0183(10) -0.0021(7) -0.0007(7) -0.0073(7) 
C13 0.0226(8) 0.0218(8) 0.0143(9) 0.0033(7) -0.0019(7) -0.0017(6) 

_refine_ls_extinction_method 
    'None'
_oxford_refine_ls_scale 4.48(6) 
loop_
 _geom_bond_atom_site_label_1
 _geom_bond_site_symmetry_1
 _geom_bond_atom_site_label_2
 _geom_bond_site_symmetry_2
 _geom_bond_distance
 _geom_bond_publ_flag
S1 . S1 2_775 2.0424(8)    yes
S1 . C2 . 1.8164(18)    yes
C2 . C3 . 1.515(2)    yes
C2 . H21 . 0.950    no
C2 . H22 . 0.950    no
C3 . O4 . 1.446(2)    yes
C3 . H31 . 0.950    no
C3 . H32 . 0.950    no
O4 . C5 . 1.351(2)    yes
C5 . O6 . 1.214(2)    yes
C5 . N7 . 1.357(2)    yes
N7 . C8 . 1.4192(18)    yes
N7 . H71 . 0.833(9)    no
C8 . C9 . 1.388(2)    yes
C8 . C13 . 1.392(3)    yes
C9 . C10 . 1.392(2)    yes
C9 . H91 . 0.950    no
C10 . C11 . 1.381(3)    yes
C10 . H101 . 0.950    no
C11 . C12 . 1.387(3)    yes
C11 . H111 . 0.950    no
C12 . C13 . 1.389(2)    yes
C12 . H121 . 0.950    no
C13 . H131 . 0.950    no
loop_
 _geom_angle_atom_site_label_1
 _geom_angle_site_symmetry_1
 _geom_angle_atom_site_label_2
 _geom_angle_site_symmetry_2
 _geom_angle_atom_site_label_3
 _geom_angle_site_symmetry_3
 _geom_angle
 _geom_angle_publ_flag
S1 2_775 S1 . C2 . 105.02(6)    yes
S1 . C2 . C3 . 111.72(12)    yes
S1 . C2 . H21 . 109.0    no
C3 . C2 . H21 . 108.5    no
S1 . C2 . H22 . 109.1    no
C3 . C2 . H22 . 109.0    no
H21 . C2 . H22 . 109.5    no
C2 . C3 . O4 . 106.66(13)    yes
C2 . C3 . H31 . 110.3    no
O4 . C3 . H31 . 110.7    no
C2 . C3 . H32 . 109.6    no
O4 . C3 . H32 . 110.1    no
H31 . C3 . H32 . 109.5    no
C3 . O4 . C5 . 116.30(13)    yes
O4 . C5 . O6 . 124.46(15)    yes
O4 . C5 . N7 . 109.39(15)    yes
O6 . C5 . N7 . 126.14(15)    yes
C5 . N7 . C8 . 124.39(15)    yes
C5 . N7 . H71 . 119.1(14)    no
C8 . N7 . H71 . 115.6(14)    no
N7 . C8 . C9 . 118.71(15)    yes
N7 . C8 . C13 . 121.25(15)    yes
C9 . C8 . C13 . 119.99(14)    yes
C8 . C9 . C10 . 119.66(17)    yes
C8 . C9 . H91 . 120.0    no
C10 . C9 . H91 . 120.3    no
C9 . C10 . C11 . 120.65(17)    yes
C9 . C10 . H101 . 119.8    no
C11 . C10 . H101 . 119.6    no
C10 . C11 . C12 . 119.49(14)    yes
C10 . C11 . H111 . 120.2    no
C12 . C11 . H111 . 120.3    no
C11 . C12 . C13 . 120.52(16)    yes
C11 . C12 . H121 . 119.6    no
C13 . C12 . H121 . 119.9    no
C8 . C13 . C12 . 119.69(16)    yes
C8 . C13 . H131 . 120.2    no
C12 . C13 . H131 . 120.1    no
loop_
 _geom_hbond_atom_site_label_D
 _geom_hbond_site_symmetry_D
 _geom_hbond_atom_site_label_H
 _geom_hbond_site_symmetry_H
 _geom_hbond_atom_site_label_A
 _geom_hbond_site_symmetry_A
 _geom_hbond_angle_DHA
 _geom_hbond_distance_DH
 _geom_hbond_distance_HA
 _geom_hbond_distance_DA
 _geom_hbond_publ_flag
C12 . H121 . O4 3_644 164 0.95 2.56 3.482(2)    yes
N7 . H71 . O6 1_556 162.2(19) 0.833(9) 2.149(11) 2.953(2)    yes


_iucr_refine_instructions_details
;
#
# Punched on 28/10/25 at 13:36:51
#
#LIST     12                                                                    
FULL S(1, X'S, U'S) UNTIL C(13) , ENANTIO 
CONT H(21, X'S) UNTIL H(131) 
CONT H(71, X'S, U[ISO]) UNTIL LAST 
RIDE C ( 2,X'S) H( 21,X'S) H( 22,X'S) 
RIDE C ( 3,X'S) H( 31,X'S) H( 32,X'S) 
RIDE C ( 9,X'S) H( 91,X'S) 
RIDE C ( 10,X'S) H( 101,X'S) 
RIDE C ( 11,X'S) H( 111,X'S) 
RIDE C ( 12,X'S) H( 121,X'S) 
RIDE C ( 13,X'S) H( 131,X'S) 
END                                                                             
#
# Punched on 28/10/25 at 13:36:51
#
#LIST     16                                                                    
DIST 0.85, 0.01 = N(7) TO H(71) 
END                                                                             
;
 
_refine_special_details
;
?
  Reflections are selected by the following conditions :-
  Minimum value of SQRTW        is   0.00
  Minimum value of RATIO        is  -3.00
;
