# Supplementary material for: Self-Recoverable, Energy-Dissipating, and Healable Chain-Extended Supramolecular Polyurethanes and Poly(urethane–urea)s for Impact-Resistant Systems
Source: ACS Appl Mater Interfaces. 2026 Jul 1;18(27):38032–44. doi: 10.1021/acsami.6c06182 (PMC13383276; doi:10.1021/acsami.6c06182)
Supplement: Supplementary file 2 [file am6c06182_si_002.cif]

data_global 
_audit_creation_date        "2025-12-20"
_audit_creation_method 'CRYSTALS_ver_15.4.2_build_8087c68 '

_oxford_structure_analysis_title  'THIS IS THE DEFAULT SETTING FOR THE TITLE, P'
_chemical_name_systematic         .
_chemical_melting_point           'not measured'
#looking for refcif 
 
 
# Check this file using the IUCr facility at: 
# http://checkcif.iucr.org/ 
 
# The content below is held in the file 'script/refcif.dat'. This is a text 
# file which you may edit to reflect local conditions. 
# Items which need looking at are represented by a '?'. 
# Items for which there are choices are prefixed with 'choose from'. 
 
_publ_contact_letter 
; 
 Please consider this CIF submission for 
 publication as a Short Format Paper in Acta 
 Crystallographica E. 
; 
_publ_contact_author_name         'Ann Chippindale' 
_publ_contact_author_address 
; 
 Department of Chemistry, 
 University of Reading, 
 Whiteknights,
 Reading RG6 6DX, UK. 
; 
 
_publ_contact_author_phone        '+44 118 3788448' 
_publ_contact_author_fax          '+44 118 3786331' 
_publ_contact_author_email        'a.m.chippindale@reading.ac.uk' 
 

 
# The loop structure below should contain the names and addresses of all 
# authors, in the required order of publication. Repeat as necessary. 
loop_ 
 _publ_author_name 
 _publ_author_address 
 _publ_author_footnote 
  'Tareq, Alarqam, Z.' # Author 1 
; 
  Department of Chemistry, 
 University of Reading, 
 Whiteknights,
 Reading RG6 6DX, UK.  

; 
; 
 ? # Footnote for author 1 
; 
 'Hayes, Wayne' # Author 2 
; 
 Department of Chemistry, 
 University of Reading, 
 Whiteknights,
 Reading RG6 6DX, UK. 

; 
; 
 ? # Footnote 2 
; 

'Chippindale, Ann M.'
;
Department of Chemistry, 
 University of Reading, 
 Whiteknights,
 Reading RG6 6DX, UK. 
;
;
? # Footnote 3 
; 
 
 
_publ_section_exptl_refinement 
; 
In the absence of significant anomalous scattering, Friedel pairs were 
merged. 
 
The H atoms were all located in a difference map, but those 
attached to carbon atoms were repositioned geometrically with
C---H bond length of 0.95\%A and 
U~iso~(H) (in the range 1.2-1.5 times U~eq~ of the parent atom), 
after which the positions were refined with riding constraints 
(Cooper et al, 2010). The coordinates of the H atoms 
attached to nitrogen atoms were refined with restraints on 
the N---H distance of 0.85(1) and U[iso} values of
1.2x those of the parent N atoms. 

 
Cooper, R. I., Thompson, A. L. & Watkin, D. J. (2010). J. Appl. Cryst. 
43, 1100-1107. 
 
; 
 
# Brief details or a reference. Include solvent if known 
_publ_section_exptl_prep 
; 
 ? 
; 
 
# Hand-made tables can be put in the cif. The number of columns 
# is set in the loop header. 
# The contants of each column can either be a piece of text 
# without any spaces (eg a number) or other text enclosed in " " 
# Remove the leading # in the following example 
 
#_geom_extra_table_head_A 
#; 
#Table 2. 
#Molecular parameters deviating most from MOGUL averages 
#; 
# 
#loop_ 
#_geom_extra_tableA_col_1 
#_geom_extra_tableA_col_2 
#_geom_extra_tableA_col_3 
#_geom_extra_tableA_col_4 
# 
#Parameter "Observed Value" "MOGUL Value" "MOGUL e.s.d" 
#N5-C6-C4 129 124 "7 (\%)" 
#C3-O10-C2 105 109 "2 (\%)" 
#C6-O7 1.25 1.22 ".02 (\%A)" 
# 
 
data_I 
 
_exptl_special_details 
; 
 The crystal was 
placed in the cold stream of an Oxford 
Cryosystems open-flow nitrogen cryostat (Cosier & 
Glazer, 1986) with a nominal stability of 0.1K. 
 
Cosier, J. & Glazer, A.M., 1986. J. Appl. Cryst. 105-107. 
; 
 
 
#--------------------------------------------------------------- 
# _oxford_ data items, April 2010: 
# There is some uncertainty about the correct way of forming local data 
# names, e.g. 
 
# _atom_site_special_shape_oxford 
# or 
# _oxford_atom_site_special_shape 
 
# see: 
# http://www.iucr.org/resources/cif/spec/version1.1/semantics#namespace 
 
# A reserved prefix, e.g. foo, must be used in the following way 
# " If the data file contains items defined in a DDL1 dictionary, the 
# local data names assigned under the reserved prefix must contain it as 
# their first component, e.g. _foo_atom_site_my_item. " 
 
# However, this seems to say the opposite: 
# http://www.iucr.org/__data/iucr/cif/standard/cifstd8.html 
 
# According to advice from the IUCr, CRYSTALS is correct 
#--------------------------------------------------------------- 
# End of 'script/refcif.dat' 
#end of refcif 
_cell_length_a                    8.91998(8)
_cell_length_b                    22.53911(19)
_cell_length_c                    18.57490(15)
_cell_angle_alpha                 90
_cell_angle_beta                  90
_cell_angle_gamma                 90
_cell_volume                      3734.45(5)
 
_symmetry_cell_setting            'orthorhombic' 
_symmetry_space_group_name_H-M    'P n 21 a ' 
_symmetry_space_group_name_Hall   'P -2ac -2n' 
loop_
 _symmetry_equiv_pos_as_xyz
 'x,y,z'
 'x+1/2,y,-z+1/2'
 '-x+1/2,y+1/2,z+1/2'
 '-x,y+1/2,-z'

loop_
_atom_type_symbol
_atom_type_scat_dispersion_real
_atom_type_scat_dispersion_imag
_atom_type_scat_Cromer_Mann_a1
_atom_type_scat_Cromer_Mann_b1
_atom_type_scat_Cromer_Mann_a2
_atom_type_scat_Cromer_Mann_b2
_atom_type_scat_Cromer_Mann_a3
_atom_type_scat_Cromer_Mann_b3
_atom_type_scat_Cromer_Mann_a4
_atom_type_scat_Cromer_Mann_b4
_atom_type_scat_Cromer_Mann_c
_atom_type_scat_source  
 C       0.0181   0.0091   2.3100  20.8439   1.0200  10.2075   1.5886   0.5687
   0.8650  51.6512   0.2156 'International Tables Vol C 4.2.6.8 and 6.1.1.4'
 H       0.0000   0.0000   0.4930  10.5109   0.3229  26.1257   0.1402   3.1424
   0.0408  57.7998   0.0030 'International Tables Vol C 4.2.6.8 and 6.1.1.4'
 N       0.0311   0.0180  12.2126   0.0057   3.1322   9.8933   2.0125  28.9975
   1.1663   0.5826 -11.5290 'International Tables Vol C 4.2.6.8 and 6.1.1.4'
 O       0.0492   0.0322   3.0485  13.2771   2.2868   5.7011   1.5463   0.3239
   0.8670  32.9089   0.2508 'International Tables Vol C 4.2.6.8 and 6.1.1.4'
 S       0.3331   0.5567   6.9053   1.4679   5.2034  22.2151   1.4379   0.2536
   1.5863  56.1720   0.8669 'International Tables Vol C 4.2.6.8 and 6.1.1.4'
 
 
_cell_formula_units_Z                    8

# Given Formula = C13 H10 N1 O2 S1 
# Dc =      0.43 Fooo =    508.00 Mu =      7.42 M =    244.29
# Found Formula = C36 H44 N8 O4 S4 
# Dc =      1.39 FOOO =   1648.00 Mu =     27.58 M =    781.06

_chemical_formula_sum             'C18 H22 N4 O2 S2'
_chemical_formula_moiety          'C18 H22 N4 O2 S2'
_chemical_compound_source                .
_chemical_formula_weight            390.52
 
 
_cell_measurement_reflns_used        35639
_cell_measurement_theta_min             2.38
_cell_measurement_theta_max            72.58
_cell_measurement_temperature          100
 
_exptl_crystal_description        'plate' 
_exptl_crystal_colour             'colourless' 
_exptl_crystal_size_min           0.027 
_exptl_crystal_size_mid           0.097 
_exptl_crystal_size_max           0.109 
 
_exptl_crystal_density_diffrn     1.389 
_exptl_crystal_density_meas       'not measured' 
_exptl_crystal_density_method     'not measured' 
# Non-dispersive F(000): 
_exptl_crystal_F_000              1648 
_exptl_absorpt_coefficient_mu     2.758 
 
# Sheldrick geometric approximatio 0.77 0.93 
_exptl_absorpt_correction_type    multi-scan 
_exptl_absorpt_process_details    'DENZO/SCALEPACK (Otwinowski & Minor, 1997)' 
_exptl_absorpt_correction_T_min   0.77 
_exptl_absorpt_correction_T_max   0.93 
_diffrn_measurement_device_type   'XtaLAB Synergy, Dualflex, HyPix' 
_diffrn_measurement_device        'Area' 
_diffrn_radiation_type            'Cu K\a'
_diffrn_radiation_wavelength           1.54184
_diffrn_measurement_method        \w/2\q 
 
# If a reference occurs more than once, delete the author 
# and date from subsequent references. 
_computing_data_collection 
; 
 'XtaLAB Synergy, Dualflex,HyPix, (Rigaku, 2021) 
; 
_computing_cell_refinement 
; 
 CrysAlisPro (Rigaku Oxford Diffraction, 2021) 
; 
_computing_data_reduction         'XRED (Stoe & Cie 1996)' 
_computing_structure_solution     'Superflip (Palatinus & Chapuis, 2007)' 
_computing_structure_refinement   'CRYSTALS (Betteridge et al., 2003)' 
_computing_publication_material   'CRYSTALS (Betteridge et al., 2003)' 
_computing_molecular_graphics     'CAMERON (Watkin et al., 1996)' 
 
_diffrn_standards_interval_time   . 
_diffrn_standards_interval_count  . 
_diffrn_standards_number          0 
_diffrn_standards_decay_%         . 
 
_diffrn_ambient_temperature        100
_diffrn_reflns_number             35639 
_diffrn_reflns_av_unetI/netI      2.742 
_reflns_number_total              6734 
_diffrn_reflns_av_R_equivalents   0.037 
# Number of reflections without Friedels Law is 6734 
# Number of reflections with Friedels Law is 3651 
# Theoretical number of reflections is about 3707 
 
 
_diffrn_reflns_theta_min          3.083 
_diffrn_reflns_theta_max          72.578 
_diffrn_measured_fraction_theta_max 0.962 
 
_diffrn_reflns_theta_full         72.046 
_diffrn_measured_fraction_theta_full 0.998 
 
 
_diffrn_reflns_limit_h_min        -11 
_diffrn_reflns_limit_h_max        8 
_diffrn_reflns_limit_k_min        -27 
_diffrn_reflns_limit_k_max        27 
_diffrn_reflns_limit_l_min        -22 
_diffrn_reflns_limit_l_max        22 
_reflns_limit_h_min               0 
_reflns_limit_h_max               11 
_reflns_limit_k_min               -27 
_reflns_limit_k_max               27 
_reflns_limit_l_min               0 
_reflns_limit_l_max               22 
 
_oxford_diffrn_Wilson_B_factor    1.34 
_oxford_diffrn_Wilson_scale       0.17 
 
_atom_sites_solution_primary      other  #heavy,direct,difmap,geom,iterative
# _atom_sites_solution_secondary  difmap
_atom_sites_solution_hydrogens    difmap
 
_refine_diff_density_min          -0.34 
_refine_diff_density_max          1.07 
 
 
# The current dictionary definitions do not cover the 
# situation where the reflections used for refinement were 
# selected by a user-defined sigma threshold 
 
# Explicitly named reflections are ALWAYS excluded from R&wR 
 
# The values actually used during refinement 
# These are labelled "all" for compatibility with PLATON 
_oxford_refine_reflns_threshold_expression       I>-3.0\s(I)
_refine_ls_number_restraints      9 
_refine_ls_number_parameters      494 
_refine_ls_number_reflns          6734 
_refine_ls_R_factor_ref           0.0439 
_refine_ls_wR_factor_ref          0.1104 
_refine_ls_goodness_of_fit_ref    0.9414 
_refine_ls_shift/su_max           0.0042251 
_refine_ls_shift/su_mean          0.0001920 
 
 
# Computed with I/sigma = -10 
_reflns_number_all                6734 
_refine_ls_R_factor_all           0.0439 
_refine_ls_wR_factor_all          0.1104 
 
# Computed with I/sigma = +2 a la SHELX 
_reflns_threshold_expression                I>2.0\s(I)
_reflns_number_gt                 6478 
_refine_ls_R_factor_gt            0.0426 
_refine_ls_wR_factor_gt           0.1091 
 
# For an explanation, see Cooper & Watkin, Acta Cryst. (2016). B72, 661-683 
_oxford_Hooft_y                   0.028(6) # for 3027 Friedel pairs 
_oxford_Bijvoet_difference        0.015(6) # for 3027 Friedel pairs 
# (Similar to the Parsons(q).) 
_oxford_refined_Flack_x           0.006(14) # for 3083 Friedel pairs 
_refine_ls_abs_structure_Flack    0.015(6) 
_refine_ls_abs_structure_details 
; 
 Parsons, Flack & Wagner (2013), 
 3027 Friedel Pairs 
; 
 
# choose from: 
# rm (reference molecule of known chirality), 
# ad (anomolous dispersion - Flack), rmad (rm and ad), 
# syn (from synthesis), unk (unknown) or . (not applicable). 
_chemical_absolute_configuration  'ad' 
 
 
_refine_ls_structure_factor_coef  Fsqd 
_refine_ls_matrix_type            full
_refine_ls_hydrogen_treatment     mixed          #undef, noref, refall,
                                                 # refxyz, refU, constr or mixed
_refine_ls_weighting_scheme       calc 
_refine_ls_weighting_details 
;
 Method= Modified Sheldrick 
 w=1/[\s^2^(F^2^) + ( 0.08P)^2^ + 2.91P] 
 ,where P=(max(Fo^2^,0) + 2Fc^2^)/3 
;
# Insert your own references if required - in alphabetical order 
_publ_section_references 
; 
Betteridge, P.W., Carruthers, J.R., Cooper, R.I., 
Prout, K. & Watkin, D.J. (2003). J. Appl. Cryst. 36, 1487. 
 
Otwinowski, Z. & Minor, W. (1997). Methods in Enzymology, Vol. 276, 
edited by C. W. Carter Jr & R. M. Sweet, pp. 307--326. 
New York: Academic Press. 
 
Palatinus, L. & Chapuis, G. (2007). J. Appl. Cryst. 40, 786-790. 
 
Parsons,S., Flack, H.D. and Wagner, T. Acta Cryst. (2013). B69, 249-259 
 
Rigaku, (2021). XtaLAB Synergy-S 
 
Rigaku Oxford Diffraction (2021). CrysAlisPro. 
 
Stoe & Cie (1996). IPDS Software. 
 
Watkin, D.J., Prout, C.K. & Pearce, L.J. (1996). CAMERON, Chemical 
Crystallography Laboratory, Oxford, UK. 
; 

# Uequiv = arithmetic mean of Ui i.e. Ueqiv = (U1+U2+U3)/3

# Replace last . with number of unfound hydrogen atoms attached to an atom.

# ..._refinement_flags_... 
# . no refinement constraints           S special position constraint on site
# G rigid group refinement of site      R riding atom
# D distance or angle restraint on site T thermal displacement constraints
# U Uiso or Uij restraint (rigid bond)  P partial occupancy constraint


loop_
_atom_site_label
_atom_site_type_symbol
_atom_site_fract_x
_atom_site_fract_y
_atom_site_fract_z
_atom_site_U_iso_or_equiv
_atom_site_occupancy
_atom_site_adp_type
_atom_site_refinement_flags_posn
_atom_site_refinement_flags_adp
_atom_site_refinement_flags_occupancy
_atom_site_disorder_assembly
_atom_site_disorder_group
_atom_site_attached_hydrogens
S1 S 0.33651(8) 0.49984(4) 0.62007(4) 0.0188 1.0000 Uani . . . . . . 
S2 S 0.15212(8) 0.50997(4) 0.68435(4) 0.0197 1.0000 Uani . . . . . . 
C3 C 0.2114(3) 0.48274(13) 0.77229(15) 0.0202 1.0000 Uani . . . . . . 
C4 C 0.2618(3) 0.41821(13) 0.77263(15) 0.0196 1.0000 Uani . . . . . . 
N5 N 0.1483(3) 0.37696(11) 0.74718(13) 0.0180 1.0000 Uani D . . . . . 
C6 C 0.0870(3) 0.33484(13) 0.78941(15) 0.0159 1.0000 Uani . . . . . . 
O7 O 0.1020(2) 0.33340(10) 0.85564(11) 0.0221 1.0000 Uani . . . . . . 
N8 N 0.0029(3) 0.29361(11) 0.75306(13) 0.0186 1.0000 Uani D . . . . . 
C9 C -0.0552(3) 0.24159(13) 0.78554(14) 0.0161 1.0000 Uani . . . . . . 
C10 C -0.0222(3) 0.18697(14) 0.75498(15) 0.0197 1.0000 Uani . . . . . . 
C11 C -0.0801(3) 0.13546(14) 0.78438(16) 0.0232 1.0000 Uani . . . . . . 
C12 C -0.1686(3) 0.13771(15) 0.84604(16) 0.0251 1.0000 Uani . . . . . . 
C13 C -0.2022(3) 0.19230(15) 0.87603(15) 0.0237 1.0000 Uani . . . . . . 
C14 C -0.1472(3) 0.24461(14) 0.84607(16) 0.0204 1.0000 Uani . . . . . . 
C15 C 0.3081(3) 0.42759(13) 0.57815(15) 0.0168 1.0000 Uani . . . . . . 
C16 C 0.1659(3) 0.42589(13) 0.53317(15) 0.0185 1.0000 Uani . . . . . . 
N17 N 0.1395(3) 0.36773(11) 0.50159(13) 0.0185 1.0000 Uani D . . . . . 
C18 C 0.0628(3) 0.32573(13) 0.53832(15) 0.0162 1.0000 Uani . . . . . . 
O19 O 0.0393(2) 0.32921(10) 0.60416(11) 0.0212 1.0000 Uani . . . . . . 
N20 N 0.0166(3) 0.27927(11) 0.49642(12) 0.0179 1.0000 Uani D . . . . . 
C21 C -0.0575(3) 0.22721(13) 0.51705(15) 0.0166 1.0000 Uani . . . . . . 
C22 C -0.0489(3) 0.17948(14) 0.46863(16) 0.0208 1.0000 Uani . . . . . . 
C23 C -0.1240(3) 0.12709(14) 0.48218(17) 0.0240 1.0000 Uani . . . . . . 
C24 C -0.2075(3) 0.12093(14) 0.54477(17) 0.0259 1.0000 Uani . . . . . . 
C25 C -0.2155(3) 0.16773(14) 0.59257(16) 0.0238 1.0000 Uani . . . . . . 
C26 C -0.1438(3) 0.22123(14) 0.57909(15) 0.0205 1.0000 Uani . . . . . . 
S27 S 0.04580(8) 0.13903(4) 1.18753(4) 0.0212 1.0000 Uani . . . . . . 
S28 S -0.13742(8) 0.14417(5) 1.12185(4) 0.0222 1.0000 Uani . . . . . . 
C29 C -0.1163(3) 0.21517(13) 1.07602(15) 0.0195 1.0000 Uani . . . . . . 
C30 C 0.0275(3) 0.21778(14) 1.03232(16) 0.0202 1.0000 Uani . . . . . . 
N31 N 0.0549(3) 0.27619(12) 1.00074(13) 0.0199 1.0000 Uani D . . . . . 
C32 C 0.1313(3) 0.31760(14) 1.03854(15) 0.0177 1.0000 Uani . . . . . . 
O33 O 0.1518(2) 0.31353(10) 1.10424(11) 0.0200 1.0000 Uani . . . . . . 
N34 N 0.1820(3) 0.36424(12) 0.99760(13) 0.0191 1.0000 Uani D . . . . . 
C35 C 0.2564(3) 0.41550(14) 1.02228(15) 0.0191 1.0000 Uani . . . . . . 
C36 C 0.2389(3) 0.46755(14) 0.98291(16) 0.0232 1.0000 Uani . . . . . . 
C37 C 0.3105(4) 0.51934(15) 1.00412(18) 0.0285 1.0000 Uani . . . . . . 
C38 C 0.3990(3) 0.51972(14) 1.06521(17) 0.0250 1.0000 Uani . . . . . . 
C39 C 0.4175(3) 0.46773(15) 1.10446(16) 0.0238 1.0000 Uani . . . . . . 
C40 C 0.3469(3) 0.41571(14) 1.08365(15) 0.0195 1.0000 Uani . . . . . . 
C41 C -0.0187(3) 0.16979(13) 1.27272(14) 0.0195 1.0000 Uani . . . . . . 
C42 C -0.0749(3) 0.23347(12) 1.26896(14) 0.0166 1.0000 Uani . . . . . . 
N43 N 0.0358(3) 0.27546(11) 1.24360(12) 0.0171 1.0000 Uani D . . . . . 
C44 C 0.1038(3) 0.31490(12) 1.28769(15) 0.0139 1.0000 Uani . . . . . . 
O45 O 0.0945(2) 0.31216(9) 1.35421(10) 0.0194 1.0000 Uani . . . . . . 
N46 N 0.1845(3) 0.35793(11) 1.25291(13) 0.0179 1.0000 Uani D . . . . . 
C47 C 0.2566(3) 0.40492(12) 1.28918(14) 0.0160 1.0000 Uani . . . . . . 
C48 C 0.2395(3) 0.46280(13) 1.26256(15) 0.0196 1.0000 Uani . . . . . . 
C49 C 0.3128(3) 0.50967(13) 1.29564(15) 0.0210 1.0000 Uani . . . . . . 
C50 C 0.4036(3) 0.50004(14) 1.35453(15) 0.0216 1.0000 Uani . . . . . . 
C51 C 0.4203(3) 0.44292(14) 1.38136(15) 0.0198 1.0000 Uani . . . . . . 
C52 C 0.3484(3) 0.39538(13) 1.34844(15) 0.0184 1.0000 Uani . . . . . . 
H31 H 0.1290 0.4861 0.8045 0.0257 1.0000 Uiso R . . . . . 
H32 H 0.2916 0.5068 0.7889 0.0257 1.0000 Uiso R . . . . . 
H41 H 0.3466 0.4150 0.7420 0.0224 1.0000 Uiso R . . . . . 
H42 H 0.2893 0.4074 0.8203 0.0224 1.0000 Uiso R . . . . . 
H101 H 0.0417 0.1850 0.7141 0.0233 1.0000 Uiso R . . . . . 
H111 H -0.0596 0.0982 0.7625 0.0293 1.0000 Uiso R . . . . . 
H121 H -0.2061 0.1023 0.8671 0.0297 1.0000 Uiso R . . . . . 
H131 H -0.2638 0.1941 0.9177 0.0282 1.0000 Uiso R . . . . . 
H141 H -0.1716 0.2820 0.8665 0.0230 1.0000 Uiso R . . . . . 
H151 H 0.3028 0.3980 0.6144 0.0206 1.0000 Uiso R . . . . . 
H152 H 0.3906 0.4196 0.5473 0.0206 1.0000 Uiso R . . . . . 
H161 H 0.0838 0.4356 0.5636 0.0241 1.0000 Uiso R . . . . . 
H162 H 0.1729 0.4543 0.4956 0.0241 1.0000 Uiso R . . . . . 
H221 H 0.0099 0.1834 0.4263 0.0249 1.0000 Uiso R . . . . . 
H231 H -0.1179 0.0951 0.4489 0.0314 1.0000 Uiso R . . . . . 
H241 H -0.2589 0.0849 0.5547 0.0342 1.0000 Uiso R . . . . . 
H251 H -0.2720 0.1633 0.6356 0.0278 1.0000 Uiso R . . . . . 
H261 H -0.1534 0.2533 0.6119 0.0253 1.0000 Uiso R . . . . . 
H291 H -0.1986 0.2210 1.0443 0.0235 1.0000 Uiso R . . . . . 
H292 H -0.1144 0.2461 1.1107 0.0235 1.0000 Uiso R . . . . . 
H301 H 0.0213 0.1892 0.9948 0.0238 1.0000 Uiso R . . . . . 
H302 H 0.1086 0.2081 1.0633 0.0238 1.0000 Uiso R . . . . . 
H361 H 0.1772 0.4673 0.9412 0.0270 1.0000 Uiso R . . . . . 
H371 H 0.2995 0.5543 0.9761 0.0323 1.0000 Uiso R . . . . . 
H381 H 0.4453 0.5556 1.0804 0.0313 1.0000 Uiso R . . . . . 
H391 H 0.4801 0.4678 1.1458 0.0286 1.0000 Uiso R . . . . . 
H401 H 0.3586 0.3803 1.1108 0.0242 1.0000 Uiso R . . . . . 
H411 H 0.0626 0.1687 1.3057 0.0234 1.0000 Uiso R . . . . . 
H412 H -0.0980 0.1456 1.2902 0.0234 1.0000 Uiso R . . . . . 
H421 H -0.1577 0.2344 1.2368 0.0203 1.0000 Uiso R . . . . . 
H422 H -0.1069 0.2455 1.3155 0.0203 1.0000 Uiso R . . . . . 
H481 H 0.1772 0.4697 1.2219 0.0222 1.0000 Uiso R . . . . . 
H491 H 0.2996 0.5487 1.2775 0.0246 1.0000 Uiso R . . . . . 
H501 H 0.4540 0.5324 1.3766 0.0261 1.0000 Uiso R . . . . . 
H511 H 0.4812 0.4365 1.4226 0.0258 1.0000 Uiso R . . . . . 
H521 H 0.3623 0.3563 1.3664 0.0217 1.0000 Uiso R . . . . . 
H171 H 0.141(4) 0.3665(17) 0.4558(3) 0.0228 1.0000 Uiso D . . . . . 
H431 H 0.045(4) 0.2772(17) 1.1982(4) 0.0228 1.0000 Uiso D . . . . . 
H461 H 0.177(4) 0.3628(17) 1.2077(4) 0.0228 1.0000 Uiso D . . . . . 
H201 H 0.041(4) 0.2809(16) 0.4523(6) 0.0228 1.0000 Uiso D . . . . . 
H51 H 0.129(4) 0.3749(16) 0.7025(5) 0.0228 1.0000 Uiso D . . . . . 
H81 H 0.011(4) 0.2929(16) 0.7075(3) 0.0228 1.0000 Uiso D . . . . . 
H341 H 0.163(4) 0.3626(17) 0.9528(5) 0.0228 1.0000 Uiso D . . . . . 
H311 H 0.045(4) 0.2806(16) 0.9556(4) 0.0228 1.0000 Uiso D . . . . . 
loop_
_atom_site_aniso_label
_atom_site_aniso_U_11
_atom_site_aniso_U_22
_atom_site_aniso_U_33
_atom_site_aniso_U_23
_atom_site_aniso_U_13
_atom_site_aniso_U_12
S1 0.0190(3) 0.0187(3) 0.0186(3) -0.0001(3) 0.0005(2) -0.0030(3) 
S2 0.0194(3) 0.0183(3) 0.0213(3) -0.0006(3) 0.0016(3) 0.0029(3) 
C3 0.0242(15) 0.0222(14) 0.0142(13) -0.0050(11) 0.0011(11) -0.0023(12) 
C4 0.0169(13) 0.0255(15) 0.0163(14) 0.0010(11) -0.0022(11) -0.0030(12) 
N5 0.0228(12) 0.0214(12) 0.0098(10) 0.0029(9) -0.0030(9) -0.0042(10) 
C6 0.0166(13) 0.0166(13) 0.0145(13) 0.0005(11) -0.0004(11) 0.0042(11) 
O7 0.0277(11) 0.0263(11) 0.0122(10) 0.0017(8) -0.0010(9) -0.0057(9) 
N8 0.0299(13) 0.0183(12) 0.0077(10) -0.0002(9) -0.0011(10) -0.0039(10) 
C9 0.0172(13) 0.0198(13) 0.0114(12) 0.0027(10) -0.0041(10) -0.0011(11) 
C10 0.0209(14) 0.0224(14) 0.0158(13) 0.0004(11) -0.0001(11) 0.0020(11) 
C11 0.0249(14) 0.0176(14) 0.0272(14) 0.0012(12) -0.0022(12) 0.0015(12) 
C12 0.0240(14) 0.0259(15) 0.0253(15) 0.0085(13) -0.0065(12) -0.0065(13) 
C13 0.0179(14) 0.0378(17) 0.0156(14) 0.0033(12) 0.0012(11) -0.0045(13) 
C14 0.0205(14) 0.0244(14) 0.0162(14) -0.0008(11) -0.0007(11) -0.0008(12) 
C15 0.0172(13) 0.0179(13) 0.0154(13) -0.0017(10) -0.0004(11) 0.0007(11) 
C16 0.0220(14) 0.0183(14) 0.0152(13) 0.0012(11) -0.0032(11) 0.0009(11) 
N17 0.0248(13) 0.0212(12) 0.0096(10) -0.0004(9) -0.0019(10) -0.0023(10) 
C18 0.0154(12) 0.0183(13) 0.0149(14) 0.0012(11) -0.0023(10) 0.0011(10) 
O19 0.0277(11) 0.0256(11) 0.0104(10) 0.0003(8) -0.0005(8) -0.0048(9) 
N20 0.0248(12) 0.0215(12) 0.0075(10) 0.0003(9) 0.0013(9) -0.0016(10) 
C21 0.0139(13) 0.0199(14) 0.0158(13) 0.0026(11) -0.0033(11) -0.0005(11) 
C22 0.0198(14) 0.0239(15) 0.0188(13) -0.0018(11) -0.0019(11) 0.0014(12) 
C23 0.0227(14) 0.0204(14) 0.0289(16) -0.0001(12) -0.0037(12) 0.0009(12) 
C24 0.0210(14) 0.0253(15) 0.0314(17) 0.0079(12) -0.0040(13) -0.0046(12) 
C25 0.0190(14) 0.0342(17) 0.0183(13) 0.0091(12) -0.0010(11) -0.0035(12) 
C26 0.0204(14) 0.0285(15) 0.0126(13) 0.0006(11) -0.0030(11) 0.0016(12) 
S27 0.0226(3) 0.0192(3) 0.0216(3) -0.0024(3) 0.0007(3) 0.0038(3) 
S28 0.0228(3) 0.0231(4) 0.0207(3) -0.0047(3) -0.0008(3) -0.0057(3) 
C29 0.0202(14) 0.0243(15) 0.0139(13) -0.0046(11) -0.0003(11) 0.0015(12) 
C30 0.0202(14) 0.0228(15) 0.0176(14) -0.0038(11) -0.0017(11) -0.0004(11) 
N31 0.0244(13) 0.0249(13) 0.0105(11) -0.0017(9) -0.0006(10) -0.0008(10) 
C32 0.0162(13) 0.0228(14) 0.0140(14) -0.0005(11) 0.0018(11) 0.0031(11) 
O33 0.0233(10) 0.0243(11) 0.0125(9) 0.0004(8) 0.0016(8) -0.0001(8) 
N34 0.0231(12) 0.0253(12) 0.0088(10) 0.0019(10) -0.0016(10) -0.0017(10) 
C35 0.0158(13) 0.0277(15) 0.0137(13) 0.0006(11) 0.0042(11) 0.0022(12) 
C36 0.0190(14) 0.0313(16) 0.0192(14) 0.0053(12) 0.0006(12) -0.0001(12) 
C37 0.0282(16) 0.0243(15) 0.0331(17) 0.0057(13) 0.0062(13) 0.0042(13) 
C38 0.0226(14) 0.0258(15) 0.0267(16) -0.0052(12) 0.0077(12) -0.0037(12) 
C39 0.0179(14) 0.0356(17) 0.0181(14) -0.0039(12) 0.0040(12) -0.0030(13) 
C40 0.0184(14) 0.0254(15) 0.0147(13) 0.0010(11) 0.0002(11) -0.0001(11) 
C41 0.0190(13) 0.0233(15) 0.0162(13) 0.0008(11) 0.0001(11) -0.0029(11) 
C42 0.0143(12) 0.0219(14) 0.0137(12) -0.0026(10) 0.0001(10) -0.0035(11) 
N43 0.0230(12) 0.0192(12) 0.0090(10) -0.0007(9) 0.0005(9) -0.0032(9) 
C44 0.0121(12) 0.0149(13) 0.0145(13) -0.0003(10) 0.0010(10) 0.0029(10) 
O45 0.0252(10) 0.0221(10) 0.0107(9) 0.0004(8) 0.0014(8) -0.0058(8) 
N46 0.0244(12) 0.0191(12) 0.0102(10) -0.0002(9) -0.0011(10) -0.0040(10) 
C47 0.0164(13) 0.0189(14) 0.0126(12) -0.0031(11) 0.0031(11) -0.0013(11) 
C48 0.0205(14) 0.0217(14) 0.0167(14) 0.0027(11) -0.0004(12) -0.0009(11) 
C49 0.0241(15) 0.0181(14) 0.0207(14) 0.0004(11) 0.0023(11) 0.0012(12) 
C50 0.0198(14) 0.0241(15) 0.0211(14) -0.0070(12) 0.0049(12) -0.0062(12) 
C51 0.0174(14) 0.0283(15) 0.0136(13) -0.0044(11) -0.0009(11) -0.0044(12) 
C52 0.0165(13) 0.0199(13) 0.0187(14) 0.0006(11) 0.0005(11) -0.0006(11) 

_refine_ls_extinction_method 
    'None'
_oxford_refine_ls_scale 1.330(6) 
loop_
 _geom_bond_atom_site_label_1
 _geom_bond_site_symmetry_1
 _geom_bond_atom_site_label_2
 _geom_bond_site_symmetry_2
 _geom_bond_distance
 _geom_bond_publ_flag
S1 . S2 . 2.0452(10)    yes
S1 . C15 . 1.823(3)    yes
S2 . C3 . 1.823(3)    yes
C3 . C4 . 1.522(4)    yes
C3 . H31 . 0.950    no
C3 . H32 . 0.950    no
C4 . N5 . 1.454(4)    yes
C4 . H41 . 0.950    no
C4 . H42 . 0.950    no
N5 . C6 . 1.347(4)    yes
N5 . H51 . 0.848(5)    no
C6 . O7 . 1.238(4)    yes
C6 . N8 . 1.372(4)    yes
N8 . C9 . 1.417(4)    yes
N8 . H81 . 0.850(5)    no
C9 . C10 . 1.387(4)    yes
C9 . C14 . 1.393(4)    yes
C10 . C11 . 1.383(4)    yes
C10 . H101 . 0.950    no
C11 . C12 . 1.392(4)    yes
C11 . H111 . 0.950    no
C12 . C13 . 1.383(5)    yes
C12 . H121 . 0.950    no
C13 . C14 . 1.393(4)    yes
C13 . H131 . 0.950    no
C14 . H141 . 0.950    no
C15 . C16 . 1.519(4)    yes
C15 . H151 . 0.950    no
C15 . H152 . 0.950    no
C16 . N17 . 1.455(4)    yes
C16 . H161 . 0.950    no
C16 . H162 . 0.950    no
N17 . C18 . 1.352(4)    yes
N17 . H171 . 0.851(5)    no
C18 . O19 . 1.243(3)    yes
C18 . N20 . 1.369(4)    yes
N20 . C21 . 1.400(4)    yes
N20 . H201 . 0.849(5)    no
C21 . C22 . 1.404(4)    yes
C21 . C26 . 1.392(4)    yes
C22 . C23 . 1.381(4)    yes
C22 . H221 . 0.950    no
C23 . C24 . 1.388(5)    yes
C23 . H231 . 0.950    no
C24 . C25 . 1.381(5)    yes
C24 . H241 . 0.950    no
C25 . C26 . 1.388(4)    yes
C25 . H251 . 0.950    no
C26 . H261 . 0.950    no
S27 . S28 . 2.0428(10)    yes
S27 . C41 . 1.821(3)    yes
S28 . C29 . 1.822(3)    yes
C29 . C30 . 1.519(4)    yes
C29 . H291 . 0.950    no
C29 . H292 . 0.950    no
C30 . N31 . 1.462(4)    yes
C30 . H301 . 0.950    no
C30 . H302 . 0.950    no
N31 . C32 . 1.352(4)    yes
N31 . H311 . 0.849(5)    no
C32 . O33 . 1.237(4)    yes
C32 . N34 . 1.374(4)    yes
N34 . C35 . 1.409(4)    yes
N34 . H341 . 0.850(5)    no
C35 . C36 . 1.391(4)    yes
C35 . C40 . 1.397(4)    yes
C36 . C37 . 1.388(5)    yes
C36 . H361 . 0.950    no
C37 . C38 . 1.383(5)    yes
C37 . H371 . 0.950    no
C38 . C39 . 1.390(5)    yes
C38 . H381 . 0.950    no
C39 . C40 . 1.386(4)    yes
C39 . H391 . 0.950    no
C40 . H401 . 0.950    no
C41 . C42 . 1.522(4)    yes
C41 . H411 . 0.950    no
C41 . H412 . 0.950    no
C42 . N43 . 1.447(4)    yes
C42 . H421 . 0.950    no
C42 . H422 . 0.950    no
N43 . C44 . 1.352(4)    yes
N43 . H431 . 0.849(5)    no
C44 . O45 . 1.240(3)    yes
C44 . N46 . 1.370(4)    yes
N46 . C47 . 1.411(4)    yes
N46 . H461 . 0.849(5)    no
C47 . C48 . 1.403(4)    yes
C47 . C52 . 1.389(4)    yes
C48 . C49 . 1.386(4)    yes
C48 . H481 . 0.950    no
C49 . C50 . 1.378(4)    yes
C49 . H491 . 0.950    no
C50 . C51 . 1.389(4)    yes
C50 . H501 . 0.950    no
C51 . C52 . 1.390(4)    yes
C51 . H511 . 0.950    no
C52 . H521 . 0.950    no
loop_
 _geom_angle_atom_site_label_1
 _geom_angle_site_symmetry_1
 _geom_angle_atom_site_label_2
 _geom_angle_site_symmetry_2
 _geom_angle_atom_site_label_3
 _geom_angle_site_symmetry_3
 _geom_angle
 _geom_angle_publ_flag
S2 . S1 . C15 . 103.72(10)    yes
S1 . S2 . C3 . 104.61(10)    yes
S2 . C3 . C4 . 114.27(19)    yes
S2 . C3 . H31 . 108.2    no
C4 . C3 . H31 . 107.5    no
S2 . C3 . H32 . 108.5    no
C4 . C3 . H32 . 108.8    no
H31 . C3 . H32 . 109.5    no
C3 . C4 . N5 . 113.8(2)    yes
C3 . C4 . H41 . 107.7    no
N5 . C4 . H41 . 108.2    no
C3 . C4 . H42 . 109.0    no
N5 . C4 . H42 . 108.6    no
H41 . C4 . H42 . 109.5    no
C4 . N5 . C6 . 123.0(2)    yes
C4 . N5 . H51 . 120(2)    no
C6 . N5 . H51 . 117(3)    no
N5 . C6 . O7 . 123.6(3)    yes
N5 . C6 . N8 . 114.4(2)    yes
O7 . C6 . N8 . 122.0(3)    yes
C6 . N8 . C9 . 123.4(2)    yes
C6 . N8 . H81 . 117(2)    no
C9 . N8 . H81 . 116(2)    no
N8 . C9 . C10 . 118.9(2)    yes
N8 . C9 . C14 . 121.2(3)    yes
C10 . C9 . C14 . 119.9(3)    yes
C9 . C10 . C11 . 120.3(3)    yes
C9 . C10 . H101 . 119.7    no
C11 . C10 . H101 . 120.1    no
C10 . C11 . C12 . 120.4(3)    yes
C10 . C11 . H111 . 120.1    no
C12 . C11 . H111 . 119.5    no
C11 . C12 . C13 . 119.1(3)    yes
C11 . C12 . H121 . 120.5    no
C13 . C12 . H121 . 120.4    no
C12 . C13 . C14 . 121.0(3)    yes
C12 . C13 . H131 . 119.5    no
C14 . C13 . H131 . 119.5    no
C9 . C14 . C13 . 119.2(3)    yes
C9 . C14 . H141 . 120.1    no
C13 . C14 . H141 . 120.7    no
S1 . C15 . C16 . 111.94(19)    yes
S1 . C15 . H151 . 109.4    no
C16 . C15 . H151 . 109.3    no
S1 . C15 . H152 . 108.6    no
C16 . C15 . H152 . 108.1    no
H151 . C15 . H152 . 109.5    no
C15 . C16 . N17 . 112.3(2)    yes
C15 . C16 . H161 . 108.1    no
N17 . C16 . H161 . 108.8    no
C15 . C16 . H162 . 109.4    no
N17 . C16 . H162 . 108.8    no
H161 . C16 . H162 . 109.5    no
C16 . N17 . C18 . 120.6(2)    yes
C16 . N17 . H171 . 115(3)    no
C18 . N17 . H171 . 119(2)    no
N17 . C18 . O19 . 122.5(3)    yes
N17 . C18 . N20 . 113.7(2)    yes
O19 . C18 . N20 . 123.8(3)    yes
C18 . N20 . C21 . 128.9(2)    yes
C18 . N20 . H201 . 116(2)    no
C21 . N20 . H201 . 115(2)    no
N20 . C21 . C22 . 116.2(3)    yes
N20 . C21 . C26 . 124.6(3)    yes
C22 . C21 . C26 . 119.1(3)    yes
C21 . C22 . C23 . 120.8(3)    yes
C21 . C22 . H221 . 119.3    no
C23 . C22 . H221 . 119.9    no
C22 . C23 . C24 . 119.9(3)    yes
C22 . C23 . H231 . 120.1    no
C24 . C23 . H231 . 119.9    no
C23 . C24 . C25 . 119.3(3)    yes
C23 . C24 . H241 . 120.5    no
C25 . C24 . H241 . 120.1    no
C24 . C25 . C26 . 121.6(3)    yes
C24 . C25 . H251 . 119.2    no
C26 . C25 . H251 . 119.2    no
C21 . C26 . C25 . 119.2(3)    yes
C21 . C26 . H261 . 120.5    no
C25 . C26 . H261 . 120.3    no
S28 . S27 . C41 . 104.16(10)    yes
S27 . S28 . C29 . 104.25(10)    yes
S28 . C29 . C30 . 111.8(2)    yes
S28 . C29 . H291 . 109.3    no
C30 . C29 . H291 . 108.4    no
S28 . C29 . H292 . 109.2    no
C30 . C29 . H292 . 108.6    no
H291 . C29 . H292 . 109.5    no
C29 . C30 . N31 . 113.0(2)    yes
C29 . C30 . H301 . 108.4    no
N31 . C30 . H301 . 109.1    no
C29 . C30 . H302 . 108.0    no
N31 . C30 . H302 . 108.8    no
H301 . C30 . H302 . 109.5    no
C30 . N31 . C32 . 119.8(2)    yes
C30 . N31 . H311 . 119(2)    no
C32 . N31 . H311 . 119(2)    no
N31 . C32 . O33 . 122.4(3)    yes
N31 . C32 . N34 . 114.0(2)    yes
O33 . C32 . N34 . 123.6(3)    yes
C32 . N34 . C35 . 127.0(2)    yes
C32 . N34 . H341 . 116(3)    no
C35 . N34 . H341 . 117(3)    no
N34 . C35 . C36 . 117.9(3)    yes
N34 . C35 . C40 . 122.7(3)    yes
C36 . C35 . C40 . 119.4(3)    yes
C35 . C36 . C37 . 120.6(3)    yes
C35 . C36 . H361 . 119.3    no
C37 . C36 . H361 . 120.1    no
C36 . C37 . C38 . 120.1(3)    yes
C36 . C37 . H371 . 119.7    no
C38 . C37 . H371 . 120.2    no
C37 . C38 . C39 . 119.5(3)    yes
C37 . C38 . H381 . 119.8    no
C39 . C38 . H381 . 120.7    no
C38 . C39 . C40 . 120.9(3)    yes
C38 . C39 . H391 . 119.5    no
C40 . C39 . H391 . 119.6    no
C35 . C40 . C39 . 119.5(3)    yes
C35 . C40 . H401 . 119.6    no
C39 . C40 . H401 . 120.9    no
S27 . C41 . C42 . 115.04(19)    yes
S27 . C41 . H411 . 108.0    no
C42 . C41 . H411 . 107.8    no
S27 . C41 . H412 . 108.2    no
C42 . C41 . H412 . 108.1    no
H411 . C41 . H412 . 109.5    no
C41 . C42 . N43 . 114.0(2)    yes
C41 . C42 . H421 . 107.8    no
N43 . C42 . H421 . 108.2    no
C41 . C42 . H422 . 109.0    no
N43 . C42 . H422 . 108.4    no
H421 . C42 . H422 . 109.5    no
C42 . N43 . C44 . 122.6(2)    yes
C42 . N43 . H431 . 115(3)    no
C44 . N43 . H431 . 122(3)    no
N43 . C44 . O45 . 122.7(2)    yes
N43 . C44 . N46 . 114.6(2)    yes
O45 . C44 . N46 . 122.7(2)    yes
C44 . N46 . C47 . 123.1(2)    yes
C44 . N46 . H461 . 121(3)    no
C47 . N46 . H461 . 114(3)    no
N46 . C47 . C48 . 118.7(2)    yes
N46 . C47 . C52 . 122.1(3)    yes
C48 . C47 . C52 . 119.2(3)    yes
C47 . C48 . C49 . 120.1(3)    yes
C47 . C48 . H481 . 119.7    no
C49 . C48 . H481 . 120.2    no
C48 . C49 . C50 . 120.6(3)    yes
C48 . C49 . H491 . 119.4    no
C50 . C49 . H491 . 120.0    no
C49 . C50 . C51 . 119.6(3)    yes
C49 . C50 . H501 . 120.0    no
C51 . C50 . H501 . 120.4    no
C50 . C51 . C52 . 120.5(3)    yes
C50 . C51 . H511 . 119.4    no
C52 . C51 . H511 . 120.1    no
C51 . C52 . C47 . 120.1(3)    yes
C51 . C52 . H521 . 120.1    no
C47 . C52 . H521 . 119.9    no
loop_
 _geom_hbond_atom_site_label_D
 _geom_hbond_site_symmetry_D
 _geom_hbond_atom_site_label_H
 _geom_hbond_site_symmetry_H
 _geom_hbond_atom_site_label_A
 _geom_hbond_site_symmetry_A
 _geom_hbond_angle_DHA
 _geom_hbond_distance_DH
 _geom_hbond_distance_HA
 _geom_hbond_distance_DA
 _geom_hbond_publ_flag
N17 . H171 . O45 1_554 147(3) 0.851(5) 2.29(2) 3.037(4)    yes
N43 . H431 . O33 . 150(3) 0.849(5) 2.150(19) 2.917(4)    yes
N46 . H461 . O33 . 143(3) 0.849(5) 2.23(2) 2.952(4)    yes
N20 . H201 . O45 1_554 162(3) 0.849(5) 2.012(13) 2.830(4)    yes
N5 . H51 . O19 . 153(3) 0.848(5) 2.245(17) 3.027(4)    yes
N8 . H81 . O19 . 156(3) 0.850(5) 2.102(16) 2.898(4)    yes
N34 . H341 . O7 . 163(4) 0.850(5) 1.997(13) 2.819(4)    yes
N31 . H311 . O7 . 148(3) 0.849(5) 2.26(2) 3.017(4)    yes


_iucr_refine_instructions_details
;
#
# Punched on 20/12/25 at 13:51:04
#
#LIST     12                                                                    
FULL S(1, X'S, U'S) UNTIL C(52) , ENANTIO 
CONT H(31, X'S) UNTIL H(521) 
CONT H(171, X'S) UNTIL LAST 
RIDE C ( 3,X'S) H( 31,X'S) H( 32,X'S) 
RIDE C ( 4,X'S) H( 41,X'S) H( 42,X'S) 
RIDE C ( 10,X'S) H( 101,X'S) 
RIDE C ( 11,X'S) H( 111,X'S) 
RIDE C ( 12,X'S) H( 121,X'S) 
RIDE C ( 13,X'S) H( 131,X'S) 
RIDE C ( 14,X'S) H( 141,X'S) 
RIDE C ( 15,X'S) H( 151,X'S) H( 152,X'S) 
RIDE C ( 16,X'S) H( 161,X'S) H( 162,X'S) 
RIDE C ( 22,X'S) H( 221,X'S) 
RIDE C ( 23,X'S) H( 231,X'S) 
RIDE C ( 24,X'S) H( 241,X'S) 
RIDE C ( 25,X'S) H( 251,X'S) 
RIDE C ( 26,X'S) H( 261,X'S) 
RIDE C ( 29,X'S) H( 291,X'S) H( 292,X'S) 
RIDE C ( 30,X'S) H( 301,X'S) H( 302,X'S) 
RIDE C ( 36,X'S) H( 361,X'S) 
RIDE C ( 37,X'S) H( 371,X'S) 
RIDE C ( 38,X'S) H( 381,X'S) 
RIDE C ( 39,X'S) H( 391,X'S) 
RIDE C ( 40,X'S) H( 401,X'S) 
RIDE C ( 41,X'S) H( 411,X'S) H( 412,X'S) 
RIDE C ( 42,X'S) H( 421,X'S) H( 422,X'S) 
RIDE C ( 48,X'S) H( 481,X'S) 
RIDE C ( 49,X'S) H( 491,X'S) 
RIDE C ( 50,X'S) H( 501,X'S) 
RIDE C ( 51,X'S) H( 511,X'S) 
RIDE C ( 52,X'S) H( 521,X'S) 
END                                                                             
#
# Punched on 20/12/25 at 13:51:04
#
#LIST     16                                                                    
DIST 0.85, 0.005 = N(5) TO H(51), N(8) TO H(81) 
CONT N(17) TO H(171), N(20) TO H(201) 
CONT N(31) TO H(311), N(34) TO H(341) 
CONT N(43) TO H(431), N(46) TO H(461) 
END                                                                             
;
 
_refine_special_details
;
?
  Reflections are selected by the following conditions :-
  Minimum value of SQRTW        is   0.00
  Minimum value of RATIO        is  -3.00
;
