# Supplementary material for: Self-Recoverable, Energy-Dissipating, and Healable Chain-Extended Supramolecular Polyurethanes and Poly(urethane–urea)s for Impact-Resistant Systems
Source: ACS Appl Mater Interfaces. 2026 Jul 1;18(27):38032–44. doi: 10.1021/acsami.6c06182 (PMC13383276; doi:10.1021/acsami.6c06182)
Supplement: Supplementary file 3 [file am6c06182_si_003.cif]

data_global 
_audit_creation_date        "2025-12-20"
_audit_creation_method 'CRYSTALS_ver_15.4.2_build_8087c68 '

_oxford_structure_analysis_title  'THIS IS THE DEFAULT SETTING FOR THE TITLE, P'
_chemical_name_systematic         .
_chemical_melting_point           'not measured'
#looking for refcif 
 
 
# Check this file using the IUCr facility at: 
# http://checkcif.iucr.org/ 
 
# The content below is held in the file 'script/refcif.dat'. This is a text 
# file which you may edit to reflect local conditions. 
# Items which need looking at are represented by a '?'. 
# Items for which there are choices are prefixed with 'choose from'. 
 

_publ_contact_author_name         'Ann Chippindale' 
_publ_contact_author_address 
; 
  Department of Chemistry, 
 University of Reading, 
 Whiteknights,
 Reading RG6 6DX, UK. 
; 
  
_publ_contact_author_phone        '+44 118 3788448' 
_publ_contact_author_fax          '+44 118 3786331' 
_publ_contact_author_email        'a.m.chippindale@reading.ac.uk' 


# The loop structure below should contain the names and addresses of all 
# authors, in the required order of publication. Repeat as necessary. 
loop_ 
 _publ_author_name 
 _publ_author_address 
 _publ_author_footnote 
 'Tareq, Alarqam, Z.' # Author 1 
; 
  Department of Chemistry, 
 University of Reading, 
 Whiteknights,
 Reading RG6 6DX, UK.  

; 
; 
 ? # Footnote for author 1 
; 
 'Hayes, Wayne' # Author 2 
; 
 Department of Chemistry, 
 University of Reading, 
 Whiteknights,
 Reading RG6 6DX, UK. 

; 
; 
 ? # Footnote 2 
; 

'Chippindale, Ann M.'
;
Department of Chemistry, 
 University of Reading, 
 Whiteknights,
 Reading RG6 6DX, UK. 
;
;
? # Footnote 3 
; 
 

_publ_section_exptl_refinement 
; 
The H atoms were all located in a difference map, but those 
attached to carbon atoms were repositioned geometrically with
C---H bond length of 0.95\%A and 
U~iso~(H) (in the range 1.2-1.5 times U~eq~ of the parent atom), 
after which the positions were refined with riding constraints 
(Cooper et al, 2010). The coordinates and U[iso] of the H atom 
attached to N(7) was refined with a restraint on the N---H distances
of 0.85(1).
 
Cooper, R. I., Thompson, A. L. & Watkin, D. J. (2010). J. Appl. Cryst. 
43, 1100-1107. 


; 


 
data_I 
 
_exptl_special_details 
; 
 The crystal was 
placed in the cold stream of an Oxford 
Cryosystems open-flow nitrogen cryostat (Cosier & 
Glazer, 1986) with a nominal stability of 0.1K. 
 
Cosier, J. & Glazer, A.M., 1986. J. Appl. Cryst. 105-107. 
; 
 
 
#--------------------------------------------------------------- 
# _oxford_ data items, April 2010: 
# There is some uncertainty about the correct way of forming local data 
# names, e.g. 
 
# _atom_site_special_shape_oxford 
# or 
# _oxford_atom_site_special_shape 
 
# see: 
# http://www.iucr.org/resources/cif/spec/version1.1/semantics#namespace 
 
# A reserved prefix, e.g. foo, must be used in the following way 
# " If the data file contains items defined in a DDL1 dictionary, the 
# local data names assigned under the reserved prefix must contain it as 
# their first component, e.g. _foo_atom_site_my_item. " 
 
# However, this seems to say the opposite: 
# http://www.iucr.org/__data/iucr/cif/standard/cifstd8.html 
 
# According to advice from the IUCr, CRYSTALS is correct 
#--------------------------------------------------------------- 
# End of 'script/refcif.dat' 
#end of refcif 
_cell_length_a                    4.65056(6)
_cell_length_b                    9.96593(18)
_cell_length_c                    47.9982(7)
_cell_angle_alpha                 90
_cell_angle_beta                  90
_cell_angle_gamma                 90
_cell_volume                      2224.58(6)
 
_symmetry_cell_setting            'orthorhombic' 
_symmetry_space_group_name_H-M    'P b c n ' 
_symmetry_space_group_name_Hall   '-P 2n 2ab' 
loop_
 _symmetry_equiv_pos_as_xyz
 'x,y,z'
 '-x,-y,-z'
 'x,-y,z+1/2'
 '-x,y,-z+1/2'
 '-x+1/2,-y+1/2,z+1/2'
 'x+1/2,y+1/2,-z+1/2'
 'x+1/2,-y+1/2,-z'
 '-x+1/2,y+1/2,z'

loop_
_atom_type_symbol
_atom_type_scat_dispersion_real
_atom_type_scat_dispersion_imag
_atom_type_scat_Cromer_Mann_a1
_atom_type_scat_Cromer_Mann_b1
_atom_type_scat_Cromer_Mann_a2
_atom_type_scat_Cromer_Mann_b2
_atom_type_scat_Cromer_Mann_a3
_atom_type_scat_Cromer_Mann_b3
_atom_type_scat_Cromer_Mann_a4
_atom_type_scat_Cromer_Mann_b4
_atom_type_scat_Cromer_Mann_c
_atom_type_scat_source  
 C       0.0181   0.0091   2.3100  20.8439   1.0200  10.2075   1.5886   0.5687
   0.8650  51.6512   0.2156 'International Tables Vol C 4.2.6.8 and 6.1.1.4'
 H       0.0000   0.0000   0.4930  10.5109   0.3229  26.1257   0.1402   3.1424
   0.0408  57.7998   0.0030 'International Tables Vol C 4.2.6.8 and 6.1.1.4'
 N       0.0311   0.0180  12.2126   0.0057   3.1322   9.8933   2.0125  28.9975
   1.1663   0.5826 -11.5290 'International Tables Vol C 4.2.6.8 and 6.1.1.4'
 O       0.0492   0.0322   3.0485  13.2771   2.2868   5.7011   1.5463   0.3239
   0.8670  32.9089   0.2508 'International Tables Vol C 4.2.6.8 and 6.1.1.4'
 S       0.3331   0.5567   6.9053   1.4679   5.2034  22.2151   1.4379   0.2536
   1.5863  56.1720   0.8669 'International Tables Vol C 4.2.6.8 and 6.1.1.4'
 
 
_cell_formula_units_Z                    4

# Given Formula = C6.50 H5.50 N1 O0.50 S0.50 
# Dc =      0.73 Fooo =    508.00 Mu =     12.22 M =    121.65
# Found Formula = C13 H11 N2 O1 S1 
# Dc =      1.45 FOOO =   1016.00 Mu =     24.44 M =    243.31

_chemical_formula_sum             'C26 H22 N4 O2 S2'
_chemical_formula_moiety          'C26 H22 N4 O2 S2'
_chemical_compound_source                .
_chemical_formula_weight            486.60
 
 
_cell_measurement_reflns_used        21273
_cell_measurement_theta_min             2.76
_cell_measurement_theta_max            72.08
_cell_measurement_temperature          100
 
_exptl_crystal_description        'plate' 
_exptl_crystal_colour             'colourless' 
_exptl_crystal_size_min           0.024 
_exptl_crystal_size_mid           0.032 
_exptl_crystal_size_max           0.145 
 
_exptl_crystal_density_diffrn     1.453 
_exptl_crystal_density_meas       'not measured' 
_exptl_crystal_density_method     'not measured' 
# Non-dispersive F(000): 
_exptl_crystal_F_000              1016 
_exptl_absorpt_coefficient_mu     2.444 
 
# Sheldrick geometric approximatio 0.92 0.94 
_exptl_absorpt_correction_type    multi-scan 
_exptl_absorpt_process_details    'DENZO/SCALEPACK (Otwinowski & Minor, 1997)' 
_exptl_absorpt_correction_T_min   0.92 
_exptl_absorpt_correction_T_max   0.94 
_diffrn_measurement_device_type   'XtaLAB Synergy, Dualflex, HyPix' 
_diffrn_measurement_device        'Area' 
_diffrn_radiation_type            'Cu K\a'
_diffrn_radiation_wavelength           1.54184
_diffrn_measurement_method        \w/2\q 
 
# If a reference occurs more than once, delete the author 
# and date from subsequent references. 
_computing_data_collection 
; 
 'XtaLAB Synergy, Dualflex,HyPix, (Rigaku, 2021) 
; 
_computing_cell_refinement 
; 
 CrysAlisPro (Rigaku Oxford Diffraction, 2021) 
; 
_computing_data_reduction 
; 
 CrysAlisPro (Rigaku Oxford Diffraction, 2021) 
; 
_computing_structure_solution     'Superflip (Palatinus & Chapuis, 2007)' 
_computing_structure_refinement   'CRYSTALS (Betteridge et al., 2003)' 
_computing_publication_material   'CRYSTALS (Betteridge et al., 2003)' 
_computing_molecular_graphics     'CAMERON (Watkin et al., 1996)' 
 
_diffrn_standards_interval_time   . 
_diffrn_standards_interval_count  . 
_diffrn_standards_number          0 
_diffrn_standards_decay_%         . 
 
_diffrn_ambient_temperature        100
_diffrn_reflns_number             21273 
_diffrn_reflns_av_unetI/netI      1.882 
_reflns_number_total              2107 
_diffrn_reflns_av_R_equivalents   0.042 
# Number of reflections without Friedels Law is 0 
# Number of reflections with Friedels Law is 2107 
# Theoretical number of reflections is about 4380 
 
 
_diffrn_reflns_theta_min          3.684 
_diffrn_reflns_theta_max          72.083 
_diffrn_measured_fraction_theta_max 0.958 
 
_diffrn_reflns_theta_full         66.316 
_diffrn_measured_fraction_theta_full 0.997 
 
 
_diffrn_reflns_limit_h_min        -5 
_diffrn_reflns_limit_h_max        5 
_diffrn_reflns_limit_k_min        -11 
_diffrn_reflns_limit_k_max        11 
_diffrn_reflns_limit_l_min        -57 
_diffrn_reflns_limit_l_max        58 
_reflns_limit_h_min               0 
_reflns_limit_h_max               5 
_reflns_limit_k_min               0 
_reflns_limit_k_max               11 
_reflns_limit_l_min               0 
_reflns_limit_l_max               58 
 
_oxford_diffrn_Wilson_B_factor    1.31 
_oxford_diffrn_Wilson_scale       0.41 
 
_atom_sites_solution_primary      other  #heavy,direct,difmap,geom,iterative
# _atom_sites_solution_secondary  difmap
_atom_sites_solution_hydrogens    difmap
 
_refine_diff_density_min          -0.37 
_refine_diff_density_max          0.54 
 
 
# The current dictionary definitions do not cover the 
# situation where the reflections used for refinement were 
# selected by a user-defined sigma threshold 
 
# Explicitly named reflections are ALWAYS excluded from R&wR 
 
# The values actually used during refinement 
# These are labelled "all" for compatibility with PLATON 
_oxford_refine_reflns_threshold_expression       I>-3.0\s(I)
_refine_ls_number_restraints      2 
_refine_ls_number_parameters      162 
_refine_ls_number_reflns          2106 
_refine_ls_R_factor_ref           0.0503 
_refine_ls_wR_factor_ref          0.0895 
_refine_ls_goodness_of_fit_ref    1.5235 
_refine_ls_shift/su_max           0.0025339 
_refine_ls_shift/su_mean          0.0001985 
 
 
# Computed with I/sigma = -10 
_reflns_number_all                2106 
_refine_ls_R_factor_all           0.0503 
_refine_ls_wR_factor_all          0.0895 
 
# Computed with I/sigma = +2 a la SHELX 
_reflns_threshold_expression                I>2.0\s(I)
_reflns_number_gt                 2021 
_refine_ls_R_factor_gt            0.0483 
_refine_ls_wR_factor_gt           0.0885 
 
 
_refine_ls_structure_factor_coef  Fsqd 
_refine_ls_matrix_type            full
_refine_ls_hydrogen_treatment     mixed          #undef, noref, refall,
                                                 # refxyz, refU, constr or mixed
 
# WARNING. The IUCr will not accept pure Unit Weights for F-squared refinements 
_refine_ls_weighting_scheme       calc 
_refine_ls_weighting_details 
;
 Method= Quasi-Unit weights 
 W = 1.0 or 1./4Fsq 
;
# Insert your own references if required - in alphabetical order 
_publ_section_references 
; 
Betteridge, P.W., Carruthers, J.R., Cooper, R.I., 
Prout, K. & Watkin, D.J. (2003). J. Appl. Cryst. 36, 1487. 
 
Otwinowski, Z. & Minor, W. (1997). Methods in Enzymology, Vol. 276, 
edited by C. W. Carter Jr & R. M. Sweet, pp. 307--326. 
New York: Academic Press. 
 
Palatinus, L. & Chapuis, G. (2007). J. Appl. Cryst. 40, 786-790. 
 
Rigaku, (2021). XtaLAB Synergy-S 
 
Rigaku Oxford Diffraction (2021). CrysAlisPro. 
 
Watkin, D.J., Prout, C.K. & Pearce, L.J. (1996). CAMERON, Chemical 
Crystallography Laboratory, Oxford, UK. 
; 

# Uequiv = arithmetic mean of Ui i.e. Ueqiv = (U1+U2+U3)/3

# Replace last . with number of unfound hydrogen atoms attached to an atom.

# ..._refinement_flags_... 
# . no refinement constraints           S special position constraint on site
# G rigid group refinement of site      R riding atom
# D distance or angle restraint on site T thermal displacement constraints
# U Uiso or Uij restraint (rigid bond)  P partial occupancy constraint


loop_
_atom_site_label
_atom_site_type_symbol
_atom_site_fract_x
_atom_site_fract_y
_atom_site_fract_z
_atom_site_U_iso_or_equiv
_atom_site_occupancy
_atom_site_adp_type
_atom_site_refinement_flags_posn
_atom_site_refinement_flags_adp
_atom_site_refinement_flags_occupancy
_atom_site_disorder_assembly
_atom_site_disorder_group
_atom_site_attached_hydrogens
S1 S 0.34100(13) 0.73523(6) 0.735493(11) 0.0184 1.0000 Uani . . . . . . 
C2 C 0.4670(5) 0.6281(2) 0.70829(5) 0.0157 1.0000 Uani . . . . . . 
C3 C 0.6761(5) 0.5306(2) 0.71171(5) 0.0192 1.0000 Uani . . . . . . 
C4 C 0.7644(6) 0.4556(2) 0.68891(5) 0.0193 1.0000 Uani . . . . . . 
C5 C 0.6458(5) 0.4772(2) 0.66265(5) 0.0161 1.0000 Uani . . . . . . 
N6 N 0.7586(5) 0.4037(2) 0.63966(4) 0.0176 1.0000 Uani D . . . . . 
C7 C 0.5952(5) 0.3450(2) 0.61965(5) 0.0161 1.0000 Uani . . . . . . 
O8 O 0.3290(3) 0.34534(17) 0.62000(3) 0.0188 1.0000 Uani . . . . . . 
N9 N 0.7504(5) 0.2839(2) 0.59906(4) 0.0190 1.0000 Uani D . . . . . 
C10 C 0.6194(5) 0.2150(2) 0.57640(5) 0.0165 1.0000 Uani . . . . . . 
C11 C 0.6967(5) 0.2465(3) 0.54934(5) 0.0204 1.0000 Uani . . . . . . 
C12 C 0.5713(6) 0.1787(3) 0.52725(5) 0.0224 1.0000 Uani . . . . . . 
C13 C 0.3657(6) 0.0805(2) 0.53182(5) 0.0214 1.0000 Uani . . . . . . 
C14 C 0.2906(6) 0.0477(3) 0.55896(5) 0.0225 1.0000 Uani . . . . . . 
C15 C 0.4200(5) 0.1139(2) 0.58116(5) 0.0197 1.0000 Uani . . . . . . 
C16 C 0.4336(5) 0.5744(2) 0.65943(5) 0.0189 1.0000 Uani . . . . . . 
C17 C 0.3434(5) 0.6483(2) 0.68215(5) 0.0187 1.0000 Uani . . . . . . 
H31 H 0.7584 0.5155 0.7296 0.0223 1.0000 Uiso R . . . . . 
H41 H 0.9077 0.3886 0.6911 0.0223 1.0000 Uiso R . . . . . 
H111 H 0.8353 0.3146 0.5459 0.0234 1.0000 Uiso R . . . . . 
H121 H 0.6270 0.1994 0.5087 0.0262 1.0000 Uiso R . . . . . 
H131 H 0.2768 0.0368 0.5165 0.0253 1.0000 Uiso R . . . . . 
H141 H 0.1508 -0.0200 0.5623 0.0259 1.0000 Uiso R . . . . . 
H151 H 0.3729 0.0900 0.5998 0.0225 1.0000 Uiso R . . . . . 
H161 H 0.3513 0.5892 0.6416 0.0225 1.0000 Uiso R . . . . . 
H171 H 0.1959 0.7135 0.6800 0.0219 1.0000 Uiso R . . . . . 
H61 H 0.939(2) 0.388(3) 0.6388(6) 0.031(8) 1.0000 Uiso D . . . . . 
H91 H 0.932(2) 0.294(3) 0.5990(6) 0.025(8) 1.0000 Uiso D . . . . . 
loop_
_atom_site_aniso_label
_atom_site_aniso_U_11
_atom_site_aniso_U_22
_atom_site_aniso_U_33
_atom_site_aniso_U_23
_atom_site_aniso_U_13
_atom_site_aniso_U_12
S1 0.0194(3) 0.0178(3) 0.0181(3) 0.0004(2) 0.0041(2) 0.0039(3) 
C2 0.0163(11) 0.0142(11) 0.0167(11) 0.0003(9) 0.0040(9) -0.0028(10) 
C3 0.0203(13) 0.0209(12) 0.0163(11) 0.0025(9) 0.0001(10) 0.0015(11) 
C4 0.0186(12) 0.0180(12) 0.0214(11) 0.0004(10) -0.0020(10) 0.0023(10) 
C5 0.0133(11) 0.0165(11) 0.0185(11) -0.0016(9) 0.0017(9) -0.0015(10) 
N6 0.0112(9) 0.0224(11) 0.0192(9) -0.0051(8) 0.0000(8) 0.0006(9) 
C7 0.0166(12) 0.0162(12) 0.0156(11) 0.0005(9) -0.0004(9) 0.0013(10) 
O8 0.0101(8) 0.0238(9) 0.0225(8) -0.0052(7) -0.0001(7) 0.0006(7) 
N9 0.0109(9) 0.0261(11) 0.0201(9) -0.0059(8) 0.0015(9) -0.0004(9) 
C10 0.0119(11) 0.0168(12) 0.0209(11) -0.0031(9) -0.0006(9) 0.0040(10) 
C11 0.0182(13) 0.0184(12) 0.0246(11) -0.0013(10) 0.0032(10) -0.0023(11) 
C12 0.0266(14) 0.0242(13) 0.0164(11) 0.0001(10) 0.0023(10) 0.0024(11) 
C13 0.0197(12) 0.0223(13) 0.0223(12) -0.0077(10) -0.0045(10) 0.0027(11) 
C14 0.0191(13) 0.0171(12) 0.0312(13) -0.0018(10) 0.0025(11) -0.0020(11) 
C15 0.0214(13) 0.0199(12) 0.0180(11) -0.0009(9) 0.0030(10) 0.0014(11) 
C16 0.0182(12) 0.0193(12) 0.0191(11) -0.0009(9) -0.0038(10) 0.0002(10) 
C17 0.0146(11) 0.0170(12) 0.0244(12) -0.0006(9) -0.0011(10) 0.0034(10) 

_refine_ls_extinction_method 
    'None'
_oxford_refine_ls_scale 1.111(4) 
loop_
 _geom_bond_atom_site_label_1
 _geom_bond_site_symmetry_1
 _geom_bond_atom_site_label_2
 _geom_bond_site_symmetry_2
 _geom_bond_distance
 _geom_bond_publ_flag
S1 . S1 4_656 2.0313(12)    yes
S1 . C2 . 1.785(2)    yes
C2 . C3 . 1.385(3)    yes
C2 . C17 . 1.395(3)    yes
C3 . C4 . 1.387(3)    yes
C3 . H31 . 0.950    no
C4 . C5 . 1.392(3)    yes
C4 . H41 . 0.950    no
C5 . N6 . 1.425(3)    yes
C5 . C16 . 1.391(3)    yes
N6 . C7 . 1.357(3)    yes
N6 . H61 . 0.854(10)    no
C7 . O8 . 1.238(3)    yes
C7 . N9 . 1.367(3)    yes
N9 . C10 . 1.423(3)    yes
N9 . H91 . 0.850(10)    no
C10 . C11 . 1.384(3)    yes
C10 . C15 . 1.389(3)    yes
C11 . C12 . 1.386(3)    yes
C11 . H111 . 0.950    no
C12 . C13 . 1.386(4)    yes
C12 . H121 . 0.950    no
C13 . C14 . 1.388(3)    yes
C13 . H131 . 0.950    no
C14 . C15 . 1.390(3)    yes
C14 . H141 . 0.950    no
C15 . H151 . 0.950    no
C16 . C17 . 1.381(3)    yes
C16 . H161 . 0.950    no
C17 . H171 . 0.950    no
loop_
 _geom_angle_atom_site_label_1
 _geom_angle_site_symmetry_1
 _geom_angle_atom_site_label_2
 _geom_angle_site_symmetry_2
 _geom_angle_atom_site_label_3
 _geom_angle_site_symmetry_3
 _geom_angle
 _geom_angle_publ_flag
S1 4_656 S1 . C2 . 105.22(8)    yes
S1 . C2 . C3 . 124.29(18)    yes
S1 . C2 . C17 . 115.87(18)    yes
C3 . C2 . C17 . 119.8(2)    yes
C2 . C3 . C4 . 119.5(2)    yes
C2 . C3 . H31 . 120.1    no
C4 . C3 . H31 . 120.5    no
C3 . C4 . C5 . 120.9(2)    yes
C3 . C4 . H41 . 119.8    no
C5 . C4 . H41 . 119.2    no
C4 . C5 . N6 . 118.4(2)    yes
C4 . C5 . C16 . 119.3(2)    yes
N6 . C5 . C16 . 122.2(2)    yes
C5 . N6 . C7 . 124.3(2)    yes
C5 . N6 . H61 . 120(2)    no
C7 . N6 . H61 . 116(2)    no
N6 . C7 . O8 . 123.3(2)    yes
N6 . C7 . N9 . 114.1(2)    yes
O8 . C7 . N9 . 122.6(2)    yes
C7 . N9 . C10 . 122.8(2)    yes
C7 . N9 . H91 . 118.4(19)    no
C10 . N9 . H91 . 118.6(19)    no
N9 . C10 . C11 . 119.8(2)    yes
N9 . C10 . C15 . 120.7(2)    yes
C11 . C10 . C15 . 119.5(2)    yes
C10 . C11 . C12 . 119.9(2)    yes
C10 . C11 . H111 . 120.0    no
C12 . C11 . H111 . 120.1    no
C11 . C12 . C13 . 120.9(2)    yes
C11 . C12 . H121 . 119.8    no
C13 . C12 . H121 . 119.3    no
C12 . C13 . C14 . 119.3(2)    yes
C12 . C13 . H131 . 120.1    no
C14 . C13 . H131 . 120.6    no
C13 . C14 . C15 . 119.9(2)    yes
C13 . C14 . H141 . 119.9    no
C15 . C14 . H141 . 120.2    no
C14 . C15 . C10 . 120.5(2)    yes
C14 . C15 . H151 . 120.1    no
C10 . C15 . H151 . 119.4    no
C5 . C16 . C17 . 119.9(2)    yes
C5 . C16 . H161 . 119.6    no
C17 . C16 . H161 . 120.4    no
C2 . C17 . C16 . 120.5(2)    yes
C2 . C17 . H171 . 119.7    no
C16 . C17 . H171 . 119.8    no
loop_
 _geom_hbond_atom_site_label_D
 _geom_hbond_site_symmetry_D
 _geom_hbond_atom_site_label_H
 _geom_hbond_site_symmetry_H
 _geom_hbond_atom_site_label_A
 _geom_hbond_site_symmetry_A
 _geom_hbond_angle_DHA
 _geom_hbond_distance_DH
 _geom_hbond_distance_HA
 _geom_hbond_distance_DA
 _geom_hbond_publ_flag
N6 . H61 . O8 1_655 157(3) 0.854(10) 2.070(15) 2.875(3)    yes
N9 . H91 . O8 1_655 151(3) 0.850(10) 2.165(16) 2.937(3)    yes


_iucr_refine_instructions_details
;
#
# Punched on 20/12/25 at 14:17:21
#
#LIST     12                                                                    
FULL S(1, X'S, U'S) UNTIL C(17) 
CONT H(31, X'S) UNTIL H(171) 
CONT H(61, X'S, U[ISO]) UNTIL LAST 
RIDE C ( 3,X'S) H( 31,X'S) 
RIDE C ( 4,X'S) H( 41,X'S) 
RIDE C ( 11,X'S) H( 111,X'S) 
RIDE C ( 12,X'S) H( 121,X'S) 
RIDE C ( 13,X'S) H( 131,X'S) 
RIDE C ( 14,X'S) H( 141,X'S) 
RIDE C ( 15,X'S) H( 151,X'S) 
RIDE C ( 16,X'S) H( 161,X'S) 
RIDE C ( 17,X'S) H( 171,X'S) 
END                                                                             
#
# Punched on 20/12/25 at 14:17:21
#
#LIST     16                                                                    
DIST 0.85, 0.01 = N(6) TO H(61) 
CONT N(9) TO H(91) 
END                                                                             
;
 
_refine_special_details
;
?
  Reflections are selected by the following conditions :-
  Minimum value of SQRTW        is  0.100E-06
  Minimum value of RATIO        is  -3.00
;

# Manually omitted reflections

loop_
_oxford_refln_omitted_index_h
_oxford_refln_omitted_index_k
_oxford_refln_omitted_index_l
_oxford_refln_omitted_flag
_oxford_refln_omitted_details
   0   2   6  x   .
